# Supplementary material for: Immune-tumor interaction dictates spatially directed evolution of esophageal squamous cell carcinoma
Source: Natl Sci Rev. 2024 Apr 23;11(5):nwae150. doi: 10.1093/nsr/nwae150 (PMC11129594; doi:10.1093/nsr/nwae150)
Supplement: nwae150_Supplemental_Files [file nwae150_supplemental_files.zip]

Archive with 12 entries (12 files):
- Supplementary Data 2.xlsx
- Supplementary Data 3a.xlsx
- Supplementary Data 3b.xlsx
- Supplementary Data 5.xlsx
- Supplementary Data 6.xlsx
- Supplementary Data 7.xlsx
- Supplementary Data 8.xlsx
- Supplementary Data 9.xlsx
- Supplementary Data.xlsx
- Supplementary Figures.docx
- Supplementary Notes.docx
- Supplementary Data 1.xlsx
