# Supplementary material for: Immune-tumor interaction dictates spatially directed evolution of esophageal squamous cell carcinoma
Source: Natl Sci Rev. 2024 Apr 23;11(5):nwae150. doi: 10.1093/nsr/nwae150 (PMC11129594; doi:10.1093/nsr/nwae150)
Supplement: nwae150_Supplemental_Files [file nwae150_supplemental_files.zip › Supplementary Data 2.xlsx]

## Sheet: Sheet1
Supplementary Data 2. Sequencing coverage across 507 tumor regions and 103 normal samples
SampleID	Mapping_rate	Duplicate_rate	Depth	Derived	Regional Location
ESCC001N	99.81	19.56	183.73	Normal	/
ESCC001T1	99.89	28.68	240.84	Primary	upper
ESCC001T2	99.87	19.07	255.5	Primary	left
ESCC001T3	99.87	33.05	304.43	Primary	lower
ESCC001T4	99.86	23.76	306.22	Primary	right
ESCC001T5	99.89	30.62	239.76	Primary	center
ESCC002N	99.82	18.29	178.41	Normal	/
ESCC002T1	99.73	22.5	303.85	Primary	upper
ESCC002T2	99.87	20.01	295.73	Primary	left
ESCC002T3	99.86	23.77	302.79	Primary	lower
ESCC002T4	99.87	20.88	246.78	Primary	right
ESCC002T5	99.86	24.15	305.95	Primary	center
ESCC004N	99.73	17.47	193.4	Normal	/
ESCC004T1	99.87	19.36	251.12	Primary	upper
ESCC004T2	99.87	21.39	240.09	Primary	left
ESCC004T4	99.87	21.28	231.56	Primary	right
ESCC004T5	99.89	23.87	242.55	Primary	center
ESCC005N	99.7	16.47	174.58	Normal	/
ESCC005T1	99.87	24.93	345.53	Primary	upper
ESCC005T2	99.86	24.15	324.41	Primary	left
ESCC005T3	99.85	19.34	285.11	Primary	lower
ESCC005T4	99.85	22.1	230.5	Primary	right
ESCC005T5	99.86	25.49	335.84	Primary	center
ESCC006N	99.83	20.22	176.26	Normal	/
ESCC006T2	99.82	19.8	303.53	Primary	left
ESCC006T3	99.86	25.65	295.35	Primary	lower
ESCC006T4	99.87	31.54	310.87	Primary	right
ESCC006T5	99.85	19.67	276.01	Primary	center
ESCC007L1	99.89	22.72	288.28	LN_Met	/
ESCC007L2	99.78	22.39	272.88	LN_Met	/
ESCC007N	99.74	17.18	175.46	Normal	/
ESCC007T1	99.88	25.65	247.69	Primary	upper
ESCC007T2	99.87	19.43	249.74	Primary	left
ESCC007T3	99.77	20.73	276.53	Primary	lower
ESCC007T4	99.77	20.35	247.11	Primary	right
ESCC007T5	99.75	19.58	237.5	Primary	center
ESCC008N	99.84	18.92	195.59	Normal	/
ESCC008T1	99.83	18.29	268.2	Primary	upper
ESCC008T2	99.89	30.63	241.18	Primary	left
ESCC008T3	99.9	32.39	235.39	Primary	lower
ESCC008T4	99.71	19.11	241.04	Primary	right
ESCC008T5	99.89	32.01	229.01	Primary	center
ESCC009N	99.87	21.37	172.49	Normal	/
ESCC009T1	99.86	21.6	280.64	Primary	upper
ESCC009T2	99.69	19.31	245.21	Primary	left
ESCC009T3	99.86	24.2	308.96	Primary	lower
ESCC009T4	99.86	26.93	348.21	Primary	right
ESCC009T5	99.88	32.41	288.58	Primary	center
ESCC010N	99.83	20.52	190.96	Normal	/
ESCC010T1	99.86	30.78	294.91	Primary	upper
ESCC010T2	99.71	19.73	239.1	Primary	left
ESCC010T3	99.87	25.52	354.89	Primary	lower
ESCC010T4	99.88	31.53	245.76	Primary	right
ESCC011N	99.72	17.92	171.15	Normal	/
ESCC011T1	99.69	22.31	236.58	Primary	upper
ESCC011T2	99.88	31.39	234.74	Primary	left
ESCC011T4	99.87	31.91	299.51	Primary	right
ESCC011T5	99.87	33.33	338.83	Primary	center
ESCC012L1	99.88	30.76	254.32	LN_Met	/
ESCC012L2	99.85	18.16	279.4	LN_Met	/
ESCC012L3	98.5	40.25	243.19	LN_Met	/
ESCC012N	99.85	19.2	194.6	Normal	/
ESCC012T1	99.69	16.94	271.07	Primary	upper
ESCC012T2	99.82	20.01	271.15	Primary	left
ESCC012T3	99.86	19.13	273.18	Primary	lower
ESCC012T5	99.83	21.07	305.25	Primary	center
ESCC014N	99.84	21.76	181.9	Normal	/
ESCC014T1	99.87	31.33	306.49	Primary	upper
ESCC014T3	99.85	20.92	294.04	Primary	lower
ESCC014T4	99.85	32.32	335.51	Primary	right
ESCC014T5	99.85	26.63	313.19	Primary	center
ESCC015N	99.86	21.61	197.67	Normal	/
ESCC015T1	99.87	22.33	276.34	Primary	upper
ESCC015T2	99.83	21.49	269.62	Primary	left
ESCC015T3	99.88	30.98	248.12	Primary	lower
ESCC015T4	99.89	32.61	229.8	Primary	right
ESCC015T5	99.88	30.14	281.97	Primary	center
ESCC016N	99.68	19.27	182.03	Normal	/
ESCC016T1	99.88	28.44	322.33	Primary	upper
ESCC016T2	99.86	33.68	321.34	Primary	left
ESCC016T3	99.86	21.14	281.74	Primary	lower
ESCC016T4	99.86	30.22	287.45	Primary	right
ESCC016T5	99.88	30.93	253.18	Primary	center
ESCC018N	99.86	19.66	174.99	Normal	/
ESCC018T2	99.89	30.44	240.81	Primary	left
ESCC018T4	99.83	20.51	262.82	Primary	right
ESCC018T5	99.87	32.71	297.99	Primary	center
ESCC019L2	98	42.52	267.88	LN_Met	/
ESCC019N	99.87	19.03	168.37	Normal	/
ESCC019T1	99.86	33.47	301.86	Primary	upper
ESCC019T2	99.87	34.27	296.11	Primary	left
ESCC019T3	99.83	21.71	273.15	Primary	lower
ESCC019T4	99.82	40.26	262.14	Primary	right
ESCC019T5	99.86	23.63	323.95	Primary	center
ESCC021N	99.75	18.74	164.68	Normal	/
ESCC021T1	99.87	26.37	291.3	Primary	upper
ESCC021T2	99.87	32.65	295.87	Primary	left
ESCC021T3	99.87	32.08	301.34	Primary	lower
ESCC021T4	99.82	20.21	306.57	Primary	right
ESCC022L1	99.88	24.14	322.77	LN_Met	/
ESCC022N	99.75	18.71	167.08	Normal	/
ESCC022T1	99.86	34.45	263.95	Primary	upper
ESCC022T3	99.83	20.93	272.94	Primary	lower
ESCC022T5	99.85	26.32	351.96	Primary	center
ESCC023N	99.83	20.78	183.61	Normal	/
ESCC023T1	99.81	18.77	340.86	Primary	upper
ESCC023T2	99.88	27.96	321.02	Primary	left
ESCC023T3	99.86	31.77	280.45	Primary	lower
ESCC023T4	99.86	31.56	340.31	Primary	right
ESCC023T5	99.84	18.4	258.41	Primary	center
ESCC024N	99.86	19.66	170.24	Normal	/
ESCC024T1	99.83	20	281.62	Primary	upper
ESCC024T4	99.86	30.14	308.44	Primary	right
ESCC024T5	99.87	27.42	345.47	Primary	center
ESCC025N	99.83	22.22	188.72	Normal	/
ESCC025T2	99.85	25.99	327.08	Primary	left
ESCC025T3	99.83	19.18	299.96	Primary	lower
ESCC025T4	99.85	33.8	301.15	Primary	right
ESCC025T5	99.87	27.17	312.43	Primary	center
ESCC026N	99.14	19.18	244.81	Normal	/
ESCC026T1	99.87	28.02	359.59	Primary	upper
ESCC026T3	99.9	26.51	285.71	Primary	lower
ESCC026T5	99.87	25.96	325.94	Primary	center
ESCC027N	99.85	19.41	165.25	Normal	/
ESCC027T2	99.83	21.48	250.85	Primary	left
ESCC027T3	99.85	29.8	365.13	Primary	lower
ESCC027T4	99.86	31.37	311.7	Primary	right
ESCC027T5	99.84	18.66	326.18	Primary	center
ESCC028N	99.85	20.65	179.56	Normal	/
ESCC028T1	99.86	19.87	263.24	Primary	upper
ESCC028T3	99.85	19.04	285.36	Primary	lower
ESCC028T5	99.87	18.06	276.35	Primary	center
ESCC029N	99.82	20.23	186.9	Normal	/
ESCC029T2	99.86	18.49	267.15	Primary	left
ESCC029T3	99.88	19.37	235.92	Primary	lower
ESCC029T4	99.89	19.83	273.47	Primary	right
ESCC029T5	99.84	25.01	255.07	Primary	center
ESCC030N	99.82	20.89	161.96	Normal	/
ESCC030T1	99.86	32.79	327.74	Primary	upper
ESCC030T2	99.88	30.84	340.54	Primary	left
ESCC030T3	99.86	22.43	266.23	Primary	lower
ESCC030T4	99.88	38.18	269.46	Primary	right
ESCC030T5	99.88	33.38	304.57	Primary	center
ESCC031N	99.77	17.35	182.29	Normal	/
ESCC031T1	99.87	31.36	315.02	Primary	upper
ESCC031T3	99.82	22.65	250.42	Primary	lower
ESCC031T4	99.86	28.9	312.96	Primary	right
ESCC032N	99.85	18.14	185.18	Normal	/
ESCC032T1	99.86	32.6	307.97	Primary	upper
ESCC032T2	99.89	25.7	307.32	Primary	left
ESCC032T3	99.83	40.26	295.98	Primary	lower
ESCC032T4	99.85	23.33	255.18	Primary	right
ESCC033N	99.72	18.17	180.61	Normal	/
ESCC033T1	99.88	30.29	332.4	Primary	upper
ESCC033T2	99.79	18.65	265.85	Primary	left
ESCC033T3	99.89	28.34	330.02	Primary	lower
ESCC033T5	99.77	18.44	318.53	Primary	center
ESCC034N	99.84	19.82	231.49	Normal	/
ESCC034T1	99.88	31.16	292.11	Primary	upper
ESCC034T2	99.86	24.08	333.98	Primary	left
ESCC034T3	99.87	24.1	268.91	Primary	lower
ESCC034T4	99.89	35	346.46	Primary	right
ESCC034T5	99.88	23.4	318.04	Primary	center
ESCC035L1	99.87	28.23	349.75	LN_Met	/
ESCC035N	99.84	17.43	167.73	Normal	/
ESCC035T1	99.88	21.1	241.16	Primary	upper
ESCC035T2	99.88	33.51	287.55	Primary	left
ESCC035T3	99.88	36.35	293.04	Primary	lower
ESCC035T5	99.87	26.16	328.13	Primary	center
ESCC036L1	99.85	22.22	308.23	LN_Met	/
ESCC036N	99.83	19.71	171.08	Normal	/
ESCC036T1	99.87	29.93	273.58	Primary	upper
ESCC036T2	99.87	39.02	293.67	Primary	left
ESCC036T4	99.88	18.13	258.71	Primary	right
ESCC036T5	99.87	30.8	289.6	Primary	center
ESCC037N	99.79	18.17	210.79	Normal	/
ESCC037T1	99.87	25.98	307.81	Primary	upper
ESCC037T2	99.86	31.59	281.97	Primary	left
ESCC037T4	99.82	22.47	254.85	Primary	right
ESCC037T5	99.87	33.09	293.04	Primary	center
ESCC038N	99.86	20.46	186.09	Normal	/
ESCC038T2	99.87	17.46	248.52	Primary	left
ESCC038T3	99.88	30.32	316.55	Primary	lower
ESCC038T4	99.88	39.3	285.82	Primary	right
ESCC038T5	99.88	30.39	283.46	Primary	center
ESCC039N	99.81	19.22	162.8	Normal	/
ESCC039T1	99.88	16.87	259.21	Primary	upper
ESCC039T2	99.88	28.43	318.08	Primary	left
ESCC039T4	99.88	25.53	329.18	Primary	right
ESCC039T5	99.88	29.39	287.15	Primary	center
ESCC042N	99.73	17.12	173.26	Normal	/
ESCC042T1	99.88	30.8	273.69	Primary	upper
ESCC042T2	99.89	33.34	210.42	Primary	left
ESCC042T3	99.84	23.32	278.76	Primary	lower
ESCC042T4	99.82	22.51	280.28	Primary	right
ESCC042T5	99.88	19.08	244.01	Primary	center
ESCC043N	99.84	17.88	185.64	Normal	/
ESCC043T2	99.89	40.32	204.42	Primary	left
ESCC043T3	99.89	35	222.98	Primary	lower
ESCC043T4	99.82	22.03	264.28	Primary	right
ESCC043T5	99.87	19.85	258.95	Primary	center
ESCC044N	99.89	22.2	200.44	Normal	/
ESCC044T3	99.73	24.32	262.6	Primary	lower
ESCC044T4	99.83	21.61	292.98	Primary	right
ESCC044T5	99.87	22.58	279.04	Primary	center
ESCC045N	99.63	14.47	180.89	Normal	/
ESCC045T1	99.73	14.67	273.31	Primary	upper
ESCC045T2	99.68	15.89	251.15	Primary	left
ESCC045T3	99.67	15.24	264.51	Primary	lower
ESCC045T4	99.68	15.62	270.34	Primary	right
ESCC045T5	99.47	14.06	254.71	Primary	center
ESCC046L1	99.72	21.93	324.24	LN_Met	/
ESCC046L2	99.71	24.28	330.22	LN_Met	/
ESCC046N	99.71	33.21	210.61	Normal	/
ESCC046T1	99.6	45.54	239.92	Primary	upper
ESCC046T2	99.66	52.51	229.14	Primary	left
ESCC046T3	99.68	36.81	313.96	Primary	lower
ESCC046T4	99.65	45.02	266.16	Primary	right
ESCC046T5	99.66	42.94	275.85	Primary	center
ESCC047N	99.61	31.85	205.67	Normal	/
ESCC047T1	99.49	46.05	249.09	Primary	upper
ESCC047T2	99.51	40.44	269.56	Primary	left
ESCC047T3	99.56	33.99	280.73	Primary	lower
ESCC047T4	99.5	38.46	278.77	Primary	right
ESCC047T5	99.49	50.04	223.16	Primary	center
ESCC048N	99.55	32.76	211.19	Normal	/
ESCC048T1	99.42	40.51	243.08	Primary	upper
ESCC048T2	99.49	35.77	289.57	Primary	left
ESCC048T3	99.51	39.52	266.21	Primary	lower
ESCC048T4	99.47	43.59	258.31	Primary	right
ESCC048T5	99.54	38.22	291.61	Primary	center
ESCC049N	99.58	29.27	197.72	Normal	/
ESCC049T1	99.5	41.2	276.64	Primary	upper
ESCC049T2	99.68	44.18	298.85	Primary	left
ESCC049T3	99.58	50.23	250.78	Primary	lower
ESCC049T4	99.58	49.08	285.75	Primary	right
ESCC049T5	99.65	47.52	256.33	Primary	center
ESCC050L2	99.77	32.87	285.89	LN_Met	/
ESCC050L3	99.82	30.32	319.29	LN_Met	/
ESCC050N	99.66	35.15	222.7	Normal	/
ESCC050T1	99.66	43.22	271.1	Primary	upper
ESCC050T2	99.64	41.21	260.95	Primary	left
ESCC050T3	99.66	42.79	250.13	Primary	lower
ESCC050T4	99.59	50.42	245.34	Primary	right
ESCC050T5	99.56	42.65	249.74	Primary	center
ESCC051N	99.65	41.29	184.8	Normal	/
ESCC051T1	99.61	40.16	277.62	Primary	upper
ESCC051T3	99.62	45.3	238.37	Primary	lower
ESCC051T4	99.58	43.06	260.67	Primary	right
ESCC051T5	99.58	46.23	235.22	Primary	center
ESCC053N	99.66	35.32	208.69	Normal	/
ESCC053T1	99.73	41.5	280.28	Primary	upper
ESCC053T2	99.68	49.61	272.69	Primary	left
ESCC053T3	99.61	56.48	216.36	Primary	lower
ESCC053T4	99.65	39.97	277.39	Primary	right
ESCC053T5	99.6	50.66	242.25	Primary	center
ESCC054L1	99.83	22.57	369.7	LN_Met	/
ESCC054N	99.71	38.8	253.63	Normal	/
ESCC054T1	99.62	49.93	279.66	Primary	upper
ESCC054T2	99.62	40.07	311.58	Primary	left
ESCC054T3	99.65	37.3	342.78	Primary	lower
ESCC054T4	99.68	36.57	314.81	Primary	right
ESCC054T5	99.74	35.06	286.69	Primary	center
ESCC055L1	99.87	31.96	326.87	LN_Met	/
ESCC055N	99.72	25.2	230.54	Normal	/
ESCC055T1	99.7	31.22	293.23	Primary	upper
ESCC055T2	99.72	36.15	295.33	Primary	left
ESCC055T3	99.81	34.56	321.59	Primary	lower
ESCC055T4	99.77	33.94	331.15	Primary	right
ESCC055T5	99.68	36.34	331.14	Primary	center
ESCC056L1	99.63	55.03	221.64	LN_Met	/
ESCC056L2	99.75	39.69	291.73	LN_Met	/
ESCC056N	97.7	30.76	198.83	Normal	/
ESCC056T1	97.73	41.64	216.47	Primary	upper
ESCC056T2	97.73	37.49	251.71	Primary	left
ESCC056T3	97.73	40.05	241.65	Primary	lower
ESCC056T4	97.57	45.91	247.7	Primary	right
ESCC056T5	97.57	40.94	249.47	Primary	center
ESCC057N	97.68	31.84	193.63	Normal	/
ESCC057T1	97.65	39.97	234.09	Primary	upper
ESCC057T2	97.69	38.06	254.83	Primary	left
ESCC057T3	97.66	39.74	261.78	Primary	lower
ESCC057T4	97.72	37.78	255.47	Primary	right
ESCC057T5	97.71	38.81	253.66	Primary	center
ESCC058N	97.57	36.94	191.8	Normal	/
ESCC058T1	97.56	39.73	251.73	Primary	upper
ESCC058T2	97.58	45.48	241.82	Primary	left
ESCC058T3	97.61	41.15	249.97	Primary	lower
ESCC058T4	97.72	36.8	248.54	Primary	right
ESCC058T5	99.7	40.81	275.31	Primary	center
ESCC059N	99.68	32.22	232.96	Normal	/
ESCC059T1	99.65	40.29	281.9	Primary	upper
ESCC059T2	99.71	40.15	275.76	Primary	left
ESCC059T3	99.61	41.24	286.5	Primary	lower
ESCC059T5	99.61	43.56	250.01	Primary	center
ESCC060N	99.76	29.58	210.62	Normal	/
ESCC060T1	99.75	37.13	276.45	Primary	upper
ESCC060T2	99.72	40.52	242.82	Primary	left
ESCC060T3	99.73	40.91	269.48	Primary	lower
ESCC060T4	99.73	44.18	265.06	Primary	right
ESCC060T5	99.64	47.28	244.14	Primary	center
ESCC061L1	99.75	42.4	267.86	LN_Met	/
ESCC061L2	99.73	74.18	105.7	LN_Met	/
ESCC061N	99.67	34.92	194.13	Normal	/
ESCC061T2	99.76	44.04	270.47	Primary	left
ESCC061T3	99.71	48.17	252.47	Primary	lower
ESCC061T4	99.73	42.61	275.8	Primary	right
ESCC061T5	99.74	39.99	305.46	Primary	center
ESCC062N	99.75	25.79	247.88	Normal	/
ESCC062T1	99.77	31.56	337.36	Primary	upper
ESCC062T2	99.68	37.84	310.42	Primary	left
ESCC062T3	99.7	34.33	328.86	Primary	lower
ESCC062T4	99.61	29.77	306.9	Primary	right
ESCC062T5	99.7	30.54	324.62	Primary	center
ESCC063L2	99.82	22.84	382.69	LN_Met	/
ESCC063N	99.71	22.01	235.14	Normal	/
ESCC063T1	99.78	29.05	313.56	Primary	upper
ESCC063T2	99.65	32.34	325.9	Primary	left
ESCC063T3	99.67	35.31	293.54	Primary	lower
ESCC063T4	99.67	31.76	309.71	Primary	right
ESCC063T5	99.7	30.55	329.93	Primary	center
ESCC064L2	99.87	27.89	359.13	LN_Met	/
ESCC064N	99.65	25.81	223.64	Normal	/
ESCC064T1	99.6	30.53	324.04	Primary	upper
ESCC064T2	99.72	30.77	325.23	Primary	left
ESCC064T3	99.73	30.91	310.31	Primary	lower
ESCC064T4	99.73	29.8	348	Primary	right
ESCC064T5	99.76	29.13	346.65	Primary	center
ESCC065N	99.67	28.54	237.34	Normal	/
ESCC065T1	99.62	31.26	306.87	Primary	upper
ESCC065T2	99.67	32.86	313.61	Primary	left
ESCC065T3	99.74	28.31	335.78	Primary	lower
ESCC065T5	99.83	39.75	286.62	Primary	center
ESCC066L2	99.85	21.42	379.82	LN_Met	/
ESCC066L4	99.83	18.08	385.91	LN_Met	/
ESCC066N	99.86	24.41	238.83	Normal	/
ESCC066T1	99.78	35.09	358.26	Primary	upper
ESCC066T2	99.76	32.69	356.18	Primary	left
ESCC066T3	99.88	30.1	330.42	Primary	lower
ESCC066T4	99.86	32.63	338.06	Primary	right
ESCC066T5	99.78	37.8	327.99	Primary	center
ESCC067N	99.82	25.73	261.13	Normal	/
ESCC067T1	99.82	32.19	335.92	Primary	upper
ESCC067T2	99.81	28.88	345.61	Primary	left
ESCC067T3	99.79	34.53	324.42	Primary	lower
ESCC067T4	99.73	33.97	317.25	Primary	right
ESCC067T5	99.79	30.83	307.94	Primary	center
ESCC068N	99.87	23.38	243.46	Normal	/
ESCC068T1	99.83	37.69	312.68	Primary	upper
ESCC068T2	99.72	37.07	325.51	Primary	left
ESCC068T4	99.79	33.25	332.78	Primary	right
ESCC068T5	99.85	26.64	369.73	Primary	center
ESCC069L2	99.86	20.39	450.53	LN_Met	/
ESCC069L3	99.87	20.99	457.53	LN_Met	/
ESCC069L4	99.85	28.02	425.18	LN_Met	/
ESCC069N	99.83	22.12	257.34	Normal	/
ESCC069T1	99.84	21.36	378.12	Primary	upper
ESCC069T2	99.79	27.59	359.34	Primary	left
ESCC069T3	99.85	24.86	349.21	Primary	lower
ESCC069T4	99.83	29.74	328.25	Primary	right
ESCC069T5	99.81	35.82	337.58	Primary	center
ESCC070N	99.81	29.47	234.77	Normal	/
ESCC070T1	99.82	28.02	357.36	Primary	upper
ESCC070T2	99.81	35.65	308.84	Primary	left
ESCC070T3	99.83	32.88	328.42	Primary	lower
ESCC070T4	99.81	25.41	350.06	Primary	right
ESCC070T5	99.86	26.97	360.41	Primary	center
ESCC071N	99.82	25.56	236.54	Normal	/
ESCC071T1	99.81	30.19	310.51	Primary	upper
ESCC071T2	99.85	25.17	320.25	Primary	left
ESCC071T3	99.82	32.52	340.26	Primary	lower
ESCC071T4	99.83	28.77	356.88	Primary	right
ESCC071T5	99.81	26.16	380.94	Primary	center
ESCC072L1	99.85	27.04	413.66	LN_Met	/
ESCC072N	99.83	23.29	238.69	Normal	/
ESCC072T1	99.8	33.04	360.47	Primary	upper
ESCC072T2	99.81	27.76	308.84	Primary	left
ESCC072T3	99.83	31.97	325.82	Primary	lower
ESCC072T4	99.81	32.16	326.48	Primary	right
ESCC072T5	99.81	31.23	337.13	Primary	center
ESCC073L1	99.88	26.86	425.87	LN_Met	/
ESCC073N	99.88	26.23	234.59	Normal	/
ESCC073T1	99.89	29.4	345.08	Primary	upper
ESCC073T2	99.87	36.28	329.26	Primary	left
ESCC073T3	99.87	31.02	315.27	Primary	lower
ESCC073T4	99.89	29.81	320.23	Primary	right
ESCC073T5	99.88	33.64	364.32	Primary	center
ESCC074L1	99.88	23.91	437.39	LN_Met	/
ESCC074L2	99.87	28.77	402.53	LN_Met	/
ESCC074L3	99.88	20.64	450.9	LN_Met	/
ESCC074N	99.89	26.88	229.9	Normal	/
ESCC074T1	99.89	34.89	345.11	Primary	upper
ESCC074T2	99.89	30.22	323.83	Primary	left
ESCC074T3	99.89	36.69	366.08	Primary	lower
ESCC074T5	99.9	33.17	335.09	Primary	center
ESCC075N	99.89	24.44	239.4	Normal	/
ESCC075T1	99.89	29.35	299.24	Primary	upper
ESCC075T2	99.89	29.15	310.77	Primary	left
ESCC075T3	99.88	30.25	275.26	Primary	lower
ESCC075T4	99.88	27.51	295.37	Primary	right
ESCC075T5	99.88	30.7	298.08	Primary	center
ESCC076N	99.91	29.16	283.45	Normal	/
ESCC076T2	99.87	28.46	288.33	Primary	left
ESCC076T3	99.88	26.84	290.43	Primary	lower
ESCC076T4	99.88	30.17	313.74	Primary	right
ESCC076T5	99.88	26.44	366.8	Primary	center
ESCC077N	99.86	24.73	236.66	Normal	/
ESCC077T1	99.87	33.42	355.97	Primary	upper
ESCC077T2	99.88	27.16	389.11	Primary	left
ESCC077T3	99.87	33.34	346.13	Primary	lower
ESCC077T4	99.87	31.05	355.18	Primary	right
ESCC077T5	99.86	34.88	353.89	Primary	center
ESCC078N	99.87	26.73	269.11	Normal	/
ESCC078T1	99.87	30.65	346.34	Primary	upper
ESCC078T2	99.88	33	339.25	Primary	left
ESCC078T3	99.88	28.72	359.59	Primary	lower
ESCC078T4	99.88	33.58	337.69	Primary	right
ESCC078T5	99.88	35.46	352.72	Primary	center
ESCC080N	99.88	27.56	257.45	Normal	/
ESCC080T1	99.86	35.7	293.57	Primary	upper
ESCC080T2	99.88	33.13	375.87	Primary	left
ESCC080T3	99.88	33.85	365.89	Primary	lower
ESCC080T4	99.87	33.46	360.85	Primary	right
ESCC080T5	99.88	34.18	336.77	Primary	center
ESCC081N	99.87	27.51	262.75	Normal	/
ESCC081T1	99.88	31.4	330.3	Primary	upper
ESCC081T2	99.87	32.17	298.43	Primary	left
ESCC081T3	99.87	30.56	305.54	Primary	lower
ESCC081T5	99.88	32.33	329.67	Primary	center
ESCC082N	99.89	24.09	231.36	Normal	/
ESCC082T1	99.86	31.34	328.46	Primary	upper
ESCC082T2	99.85	37.17	346.27	Primary	left
ESCC082T4	99.86	30.32	300.34	Primary	right
ESCC082T5	99.69	35.34	336.28	Primary	center
ESCC083N	99.83	27.56	268.08	Normal	/
ESCC083T1	99.72	31.12	387.91	Primary	upper
ESCC083T2	99.75	34.18	328.49	Primary	left
ESCC083T3	99.69	35.15	360.01	Primary	lower
ESCC083T4	99.62	33.08	338.9	Primary	right
ESCC083T5	99.73	31.06	336.13	Primary	center
ESCC085L1	99.88	21.81	414.61	LN_Met	/
ESCC085L2	99.89	26.02	405.22	LN_Met	/
ESCC085L3	99.89	23.07	432.49	LN_Met	/
ESCC085L4	99.88	22.68	401.59	LN_Met	/
ESCC085N	99.62	29.95	257.86	Normal	/
ESCC085T1	99.88	29.2	374.63	Primary	upper
ESCC085T2	99.27	33.8	322.37	Primary	left
ESCC085T3	99.44	19.26	386.72	Primary	lower
ESCC085T5	99.26	41.39	295.39	Primary	center
ESCC086N	99.29	24.99	219.18	Normal	/
ESCC086T1	99.45	26.14	362.23	Primary	upper
ESCC086T2	99.25	34.38	325.36	Primary	left
ESCC086T3	99.28	34.59	309.81	Primary	lower
ESCC086T4	99.22	36.84	309.88	Primary	right
ESCC086T5	99.44	31.95	342.35	Primary	center
ESCC087N	99.74	26.65	212.44	Normal	/
ESCC087T1	99.68	27.27	324.5	Primary	upper
ESCC087T2	99.79	27.67	371.21	Primary	left
ESCC087T3	99.72	29.56	344.7	Primary	lower
ESCC087T4	99.71	27.66	317.42	Primary	right
ESCC087T5	99.71	25.47	337.69	Primary	center
ESCC088N	99.7	23.43	232.33	Normal	/
ESCC088T1	99.64	35.12	271.13	Primary	upper
ESCC088T2	99.81	27.77	316.96	Primary	left
ESCC088T3	99.7	33.38	306.93	Primary	lower
ESCC088T4	99.68	32.18	291.08	Primary	right
ESCC088T5	99.72	33.09	336.69	Primary	center
ESCC089N	99.76	24.03	230.68	Normal	/
ESCC089T1	99.78	28.39	330.02	Primary	upper
ESCC089T2	99.72	26.96	291.76	Primary	left
ESCC089T3	99.76	36.19	304.32	Primary	lower
ESCC089T4	99.79	29.29	352.62	Primary	right
ESCC089T5	99.71	33.75	335.47	Primary	center
ESCC090N	99.77	23.09	242.44	Normal	/
ESCC090T1	99.74	34	315	Primary	upper
ESCC090T2	99.8	27.43	336.79	Primary	left
ESCC090T4	99.75	31.42	312.58	Primary	right
ESCC090T5	99.79	32.18	335.87	Primary	center
ESCC091N	99.75	26.57	230.36	Normal	/
ESCC091T1	99.78	22.89	368.38	Primary	upper
ESCC091T2	99.77	26.37	367.29	Primary	left
ESCC091T3	99.67	27.4	336.46	Primary	lower
ESCC091T4	99.77	29.58	348.39	Primary	right
ESCC091T5	99.79	24.52	344.3	Primary	center
ESCC092N	99.76	26.12	247.9	Normal	/
ESCC092T1	99.7	36.57	321.61	Primary	upper
ESCC092T2	99.74	32.12	335.82	Primary	left
ESCC092T3	99.23	35.53	341.25	Primary	lower
ESCC092T4	99.28	36.35	330.67	Primary	right
ESCC092T5	99.19	38.09	309.24	Primary	center
ESCC093N	99.23	25.47	255.5	Normal	/
ESCC093T1	99.2	31.5	299.67	Primary	upper
ESCC093T3	99.29	28.14	348.76	Primary	lower
ESCC093T5	99.22	39.94	316.45	Primary	center
ESCC094N	99.3	23.99	227.78	Normal	/
ESCC094T1	99.26	28.13	352.38	Primary	upper
ESCC094T2	99.76	26.86	331.37	Primary	left
ESCC094T3	99.76	23.71	299.85	Primary	lower
ESCC094T4	99.76	29.23	305.38	Primary	right
ESCC094T5	99.75	34.37	281.44	Primary	center
ESCC095N	99.72	23.74	261.27	Normal	/
ESCC095T1	99.76	28.95	368.73	Primary	upper
ESCC095T2	99.75	30.74	352.07	Primary	left
ESCC095T3	99.78	30.91	377.83	Primary	lower
ESCC095T4	99.77	35.22	339.3	Primary	right
ESCC095T5	99.86	29.53	347.27	Primary	center
ESCC096L1	99.81	36.81	327.92	LN_Met	/
ESCC096L2	99.82	37.68	268.85	LN_Met	/
ESCC096L3	99.79	32.69	318.64	LN_Met	/
ESCC096L4	99.8	41.49	280.61	LN_Met	/
ESCC096N	99.87	25.34	271.95	Normal	/
ESCC096T1	99.88	27.05	392.8	Primary	upper
ESCC096T2	99.87	28.94	374.2	Primary	left
ESCC096T3	99.84	33.13	369.29	Primary	lower
ESCC096T4	99.85	29.59	329.77	Primary	right
ESCC097N	99.86	24.29	261.1	Normal	/
ESCC097T1	99.84	30.97	311.99	Primary	upper
ESCC097T2	99.85	39.03	306.12	Primary	left
ESCC097T3	99.86	35.68	300.58	Primary	lower
ESCC097T4	99.85	36.41	322.17	Primary	right
ESCC098L1	99.76	36.2	311.22	LN_Met	/
ESCC098N	99.88	25.68	245.99	Normal	/
ESCC098T1	99.86	30.08	344.72	Primary	upper
ESCC098T2	99.87	32.78	341.86	Primary	left
ESCC098T3	99.85	32.26	317.98	Primary	lower
ESCC098T4	99.87	33.63	329.09	Primary	right
ESCC098T5	99.83	39.94	391.28	Primary	center
ESCC099N	99.88	25.99	246.27	Normal	/
ESCC099T1	99.9	33.45	321.08	Primary	upper
ESCC099T2	99.89	34.03	309.82	Primary	left
ESCC099T3	99.86	32.56	310.15	Primary	lower
ESCC099T4	99.87	23.59	313.66	Primary	right
ESCC099T5	99.88	31.94	341.82	Primary	center
ESCC100N	99.86	22.65	231.18	Normal	/
ESCC100T1	99.9	24.46	363.27	Primary	upper
ESCC100T2	99.88	27.71	363.53	Primary	left
ESCC100T3	99.89	29.62	320.42	Primary	lower
ESCC100T4	99.89	35.07	322.55	Primary	right
ESCC100T5	99.89	37.07	360.31	Primary	center
ESCC101N	99.88	28.49	272.79	Normal	/
ESCC101T1	99.89	34.31	387.7	Primary	upper
ESCC101T2	99.9	29.99	344.66	Primary	left
ESCC101T3	99.92	23.29	365.44	Primary	lower
ESCC102L1	99.87	34.9	440.38	LN_Met	/
ESCC102L2	99.83	36.11	402.79	LN_Met	/
ESCC102L3	99.75	34.67	297.75	LN_Met	/
ESCC102N	99.9	20.97	233	Normal	/
ESCC102T1	99.9	25.56	315.32	Primary	upper
ESCC102T2	99.92	17.29	391.05	Primary	left
ESCC102T3	99.92	18.85	370.12	Primary	lower
ESCC102T4	99.9	21.44	360.56	Primary	right
ESCC102T5	99.91	13.28	382.83	Primary	center
ESCC103N	99.89	20.8	257.06	Normal	/
ESCC103T1	99.88	21.38	352.78	Primary	upper
ESCC103T2	99.89	26.99	338.41	Primary	left
ESCC103T3	99.89	23.17	333.36	Primary	lower
ESCC103T4	99.89	27.06	349.68	Primary	right
ESCC103T5	99.89	26.97	362.82	Primary	center
ESCC104N	99.87	23.63	252.05	Normal	/
ESCC104T1	99.89	26.69	330.44	Primary	upper
ESCC104T2	99.91	20.21	402.19	Primary	left
ESCC104T3	99.9	26.59	371.37	Primary	lower
ESCC104T4	99.89	26.47	376.16	Primary	right
ESCC104T5	99.91	20.87	374.91	Primary	center
ESCC105N	99.89	22.4	251.4	Normal	/
ESCC105T2	99.89	31.8	353.88	Primary	left
ESCC105T3	99.92	13.7	416.91	Primary	lower
ESCC105T4	99.9	26.61	351.79	Primary	right
ESCC106N	99.89	23.4	249.24	Normal	/
ESCC106T1	99.9	23.79	346.85	Primary	upper
ESCC106T2	99.91	29.34	438.25	Primary	left
ESCC106T3	99.07	11.27	344.93	Primary	lower
ESCC106T4	99.4	19.28	345.52	Primary	right
ESCC106T5	99.53	18.41	361.81	Primary	center
ESCC107L1	99.77	27.07	364.71	LN_Met	/
ESCC107L2	99.74	30.03	353.24	LN_Met	/
ESCC107L3	99.78	26.08	371.39	LN_Met	/
ESCC107N	99.1	18.25	222.11	Normal	/
ESCC107T1	99.9	29.92	362.93	Primary	upper
ESCC107T2	99.89	31.4	371.69	Primary	left
ESCC107T3	99.89	27	351.99	Primary	lower
ESCC107T4	99.9	31.29	360.61	Primary	right
ESCC107T5	99.89	30.72	362.36	Primary	center
ESCC108N	99.9	21.28	219.04	Normal	/
ESCC108T2	99.9	25.14	332.8	Primary	left
ESCC108T3	99.9	28.14	322.55	Primary	lower
ESCC108T4	99.89	26.1	329.6	Primary	right
ESCC108T5	99.91	22.45	365.97	Primary	center
ESCC109N	99.92	21	245.77	Normal	/
ESCC109T1	99.91	27.7	357.97	Primary	upper
ESCC109T3	99.91	24.73	354.05	Primary	lower
ESCC109T4	99.9	26.93	358.76	Primary	right
ESCC109T5	99.91	25.8	332.11	Primary	center
ESCC110N	99.91	20.54	242.09	Normal	/
ESCC110T1	99.9	24.79	336.51	Primary	upper
ESCC110T2	99.92	20.84	353.71	Primary	left
ESCC110T3	99.92	24.07	338.16	Primary	lower
ESCC110T4	99.92	20.41	373.94	Primary	right
ESCC110T5	99.9	26.61	321.14	Primary	center
ESCC111N	99.88	19.48	210.92	Normal	/
ESCC111T1	99.9	30.15	353.97	Primary	upper
ESCC111T2	99.89	27.29	346.24	Primary	left
ESCC111T3	99.89	28.99	352.14	Primary	lower
ESCC111T4	99.88	39.36	300.68	Primary	right
ESCC111T5	99.86	38.84	294.28	Primary	center
ESCC113N	99.86	28.65	230.26	Normal	/
ESCC113T1	99.84	38.47	290.6	Primary	upper
ESCC113T3	99.85	32.74	304.49	Primary	lower
ESCC113T4	99.86	34.52	316.24	Primary	right
ESCC113T5	99.87	35.26	305.09	Primary	center
