# Supplementary material for: Immune-tumor interaction dictates spatially directed evolution of esophageal squamous cell carcinoma
Source: Natl Sci Rev. 2024 Apr 23;11(5):nwae150. doi: 10.1093/nsr/nwae150 (PMC11129594; doi:10.1093/nsr/nwae150)
Supplement: nwae150_Supplemental_Files [file nwae150_supplemental_files.zip › Supplementary Data 3b.xlsx]

## Sheet: Sheet1
Supplementary Data 3b. Genetic metrics for each patient
PatientID	TMB	log2_TMB	Hypermutation	Tree_pos			iITH	gITH	tITH	patient_CH	CNA_ITH	HLA_loss_status	IM_score	HRD
				ubiquitous	branched	private
ESCC001	621	9.281	No	290	231	100	0.835	0.295	0.665	Cold	33.12	trunk	3.045	31.2
ESCC002	1233	10.269	No	252	429	552	0.6	0.471	0.512	Cold	37.32	branched	0.736	44.6
ESCC004	389	8.607	No	196	23	170	0.665	0.323	0.846	Cold	48.05	wild	0.803	21.75
ESCC005	1205	10.235	No	407	202	595	0.685	0.42	0.752	Het	21.84	wild	1.204	53.2
ESCC006	772	9.594	No	125	244	403	0.879	0.672	0.944	Het	65.36	branched	1.361	39.25
ESCC007	535	9.066	No	243	54	238	0.853	0.28	0.933	Het	55.45	wild	1.092	25
ESCC008	584	9.192	No	127	140	317	0.751	0.54	0.68	Het	54.27	branched	0.691	55.4
ESCC009	1116	10.125	No	283	481	352	0.793	0.476	0.855	Het	57.19	trunk	0.932	73.6
ESCC010	882	9.786	No	370	229	283	0.634	0.363	0.62	Het	31.11	wild	1.185	36.25
ESCC011	1158	10.179	No	585	391	182	0.682	0.298	0.744	Het	29.29	wild	0.861	54
ESCC012	12725	13.635	Yes	392	5596	6732	0.402	0.641	0.487	Hot	23.21	branched	0.925	19.14
ESCC014	1548	10.595	No	313	692	541	0.808	0.5	0.634	Cold	29.39	branched	1.335	40
ESCC015	2098	11.035	No	1222	403	473	0.647	0.218	0.745	Hot	80.63	wild	0.706	41
ESCC016	706	9.461	No	328	306	70	0.826	0.317	0.839	Cold	14.53	trunk	1.307	36
ESCC018	629	9.299	No	291	142	196	0.624	0.392	0.645	Het	15.33	trunk	1.498	78
ESCC019	1398	10.448	No	719	548	129	0.696	0.224	0.668	Het	51.92	wild	0.87	34.33
ESCC021	847	9.728	No	184	305	358	0.687	0.556	0.803	Het	31.17	trunk	0.887	38.25
ESCC022	2103	11.038	No	987	163	951	0.517	0.368	0.585	Het	56.19	trunk	0.906	39
ESCC023	825	9.69	No	341	78	406	0.775	0.356	0.809	Hot	33.28	trunk	1.067	44.8
ESCC024	550	9.106	No	440	16	94	0.596	0.151	0.604	Cold	37.19	wild	1.114	13.67
ESCC025	1157	10.177	No	348	285	524	0.625	0.452	0.697	Het	40.26	wild	1.593	66.75
ESCC026	1419	10.47	No	995	228	194	0.527	0.212	0.576	Het	39.47	trunk	2.867	41.67
ESCC027	2857	11.481	No	356	483	2018	0.736	0.699	0.815	Het	52.08	branched	1.255	39.75
ESCC028	438	8.778	No	314	20	104	0.772	0.209	0.623	Het	43.33	trunk	1.482	36
ESCC029	1933	10.917	No	517	229	1187	0.683	0.523	0.637	Het	86.52	trunk	1.595	61
ESCC030	425	8.735	No	232	42	151	0.381	0.246	0.072	Cold	34.04	wild	1.033	22.4
ESCC031	2382	11.219	No	526	1005	851	0.595	0.565	0.631	Het	33.67	wild	0.588	53
ESCC032	948	9.89	No	678	64	206	0.223	0.169	0.747	Cold	21.1	trunk	1.373	33.75
ESCC033	1216	10.249	No	250	443	523	0.647	0.564	0.842	Cold	40.81	branched	1.453	37.25
ESCC034	1255	10.295	No	520	318	417	0.82	0.266	0.536	Het	52.33	branched	0.756	42
ESCC035	1586	10.632	No	520	399	667	0.703	0.419	0.722	Het	92.58	trunk	0.733	21.8
ESCC036	915	9.838	No	235	309	370	0.728	0.515	0.46	Cold	21.53	branched	1.219	34.2
ESCC037	537	9.066	No	345	70	120	0.58	0.212	0.671	Het	25.26	trunk	0.887	30
ESCC038	580	9.18	No	223	116	240	0.859	0.4	0.916	Het	48.52	trunk	1.459	57.25
ESCC039	378	8.562	No	216	44	117	0.837	0.257	0.593	Het	54.59	wild	1.028	10.25
ESCC042	336	8.397	No	127	57	152	0.854	0.364	0.766	Het	35.84	trunk	1.471	27.4
ESCC043	460	8.845	No	118	218	123	0.809	0.494	0.919	Cold	64.36	branched	1.496	31.25
ESCC044	303	8.248	No	226	36	41	0.379	0.178	0.613	Cold	27.29	wild	1.277	31
ESCC045	1685	10.719	No	705	350	630	0.653	0.373	0.852	Hot	84.3	trunk	2.162	50.4
ESCC046	630	9.301	No	319	179	132	0.815	0.266	0.617	Het	43.04	trunk	13.98	57.29
ESCC047	426	8.738	No	307	8	111	0.625	0.14	0.64	Cold	19.16	wild	0.977	44.2
ESCC048	452	8.823	No	222	70	160	0.826	0.284	0.808	Het	39.12	trunk	2.436	31.6
ESCC049	5313	12.375	Yes	1815	442	3054	0.773	0.488	0.847	Het	10.93	wild	0.742	12.8
ESCC050	1145	10.162	No	28	459	658	0.86	0.813	0.807	Het	87.59	branched	0.814	34
ESCC051	813	9.669	No	612	26	175	0.455	0.148	0.34	Het	58.32	trunk	0.824	47.75
ESCC053	665	9.379	No	192	211	262	0.74	0.445	0.786	Het	49.24	trunk	1.782	24.8
ESCC054	623	9.285	No	319	124	180	0.721	0.267	0.499	Cold	22.55	wild	1.969	46
ESCC055	918	9.844	No	619	239	60	0.531	0.115	0.566	Het	2.76	branched	1.235	52
ESCC056	684	9.42	No	21	486	177	0.618	0.389	0.641	Het	36.96	branched	0.719	39
ESCC057	1254	10.293	No	768	272	214	0.672	0.199	0.685	Hot	33.57	branched	4.508	46.8
ESCC058	708	9.47	No	277	69	362	0.65	0.357	0.819	Het	99.7	wild	0.657	31
ESCC059	680	9.412	No	84	139	457	0.798	0.613	0.642	Het	34	branched	0.982	38.5
ESCC060	635	9.313	No	540	65	30	0.683	0.073	0.503	Cold	25.14	trunk	1.635	42.6
ESCC061	5465	12.416	Yes	813	1309	3343	0.793	0.547	0.493	Hot	89.93	branched	0.774	25.83
ESCC062	766	9.583	No	197	177	392	0.725	0.502	0.469	Het	27.58	wild	0.585	30.6
ESCC063	792	9.631	No	90	357	345	0.783	0.556	0.673	Het	69.23	branched	1.333	44.5
ESCC064	558	9.124	No	94	275	188	0.529	0.549	0.707	Het	45.79	trunk	6.643	37
ESCC065	329	8.366	No	73	203	53	0.847	0.539	0.932	Cold	70.68	wild	3.32	32
ESCC066	943	9.883	No	242	405	296	0.693	0.22	0.483	Cold	17.82	wild	1.498	55.86
ESCC067	583	9.19	No	353	70	160	0.686	0.221	0.489	Het	13.67	trunk	0.853	50
ESCC068	2201	11.105	No	356	416	1429	0.711	0.641	0.75	Cold	36.05	trunk	1.878	53.75
ESCC069	2943	11.523	No	760	965	1217	0.794	0.47	0.655	Hot	94.65	branched	1.362	59.88
ESCC070	463	8.855	No	361	46	55	0.651	0.109	0.59	Het	30.09	wild	1.713	31.4
ESCC071	744	9.541	No	326	178	240	0.69	0.338	0.671	Het	57.24	trunk	2.371	41.8
ESCC072	416	8.704	No	250	71	95	0.738	0.188	0.525	Cold	18.19	trunk	1.704	42.5
ESCC073	601	9.234	No	106	201	294	0.781	0.505	0.733	Het	29.11	trunk	0.662	58.83
ESCC074	553	9.106	No	114	224	212	0.833	0.398	0.701	Het	18.94	branched	0.894	21.29
ESCC075	458	8.842	No	324	31	103	0.418	0.162	0.567	Cold	77.13	trunk	1.955	52.4
ESCC076	648	9.342	No	352	199	97	0.503	0.264	0.562	Cold	16.81	trunk	1.047	53.25
ESCC077	661	9.371	No	452	86	123	0.723	0.177	0.636	Het	38.98	wild	1.104	19.2
ESCC078	417	8.707	No	139	87	191	0.668	0.392	0.682	Cold	17.51	wild	0.88	23.4
ESCC080	370	8.535	No	135	145	90	0.592	0.404	0.66	Cold	6.74	wild	0.953	26
ESCC081	327	8.358	No	269	19	39	0.75	0.103	0.761	Het	8.75	trunk	1.704	45.75
ESCC082	327	8.358	No	107	92	128	0.602	0.367	0.698	Cold	27.71	branched	1.239	49.75
ESCC083	802	9.649	No	282	170	350	0.719	0.418	0.181	Het	23.54	trunk	1.213	31.2
ESCC085	610	9.253	No	64	332	213	0.682	0.44	0.58	Hot	51.65	branched	1.038	40.25
ESCC086	534	9.063	No	213	122	199	0.756	0.332	0.544	Cold	9.79	trunk	1.788	27.4
ESCC087	919	9.845	No	703	103	113	0.7	0.127	0.451	Het	15.58	trunk	0.884	40
ESCC088	610	9.255	No	425	29	156	0.858	0.151	0.831	Het	34.15	trunk	1.41	37.4
ESCC089	306	8.262	No	191	64	51	0.647	0.209	0.621	Cold	32.14	branched	1.026	38.2
ESCC090	778	9.605	No	550	42	186	0.712	0.172	0.663	Het	14.5	trunk	0.569	32
ESCC091	519	9.022	No	145	117	257	0.758	0.46	0.69	Het	68.79	trunk	6.742	55
ESCC092	218	7.775	No	151	30	37	0.655	0.149	0.678	Cold	19.26	trunk	0.501	46
ESCC093	479	8.907	No	246	74	159	0.71	0.37	0.738	Hot	33.51	branched	0.862	38
ESCC094	751	9.555	No	288	319	144	0.774	0.391	0.59	Het	32.52	branched	0.972	43.8
ESCC095	1128	10.141	No	152	442	534	0.928	0.63	0.902	Hot	82.6	trunk	1.013	33.2
ESCC096	386	8.596	No	115	92	179	0.772	0.221	0.789	Het	29.64	wild	0.534	21.12
ESCC097	453	8.827	No	331	16	106	0.805	0.165	0.865	Cold	3.53	trunk	1.035	43.75
ESCC098	919	9.844	No	643	95	180	0.419	0.155	0.619	Het	12.74	wild	0.971	36.33
ESCC099	669	9.388	No	460	132	77	0.527	0.173	0.634	Cold	21.76	wild	1.087	39
ESCC100	351	8.459	No	241	46	64	0.653	0.174	0.69	Het	59.05	wild	1.134	33.8
ESCC101	317	8.313	No	275	17	25	0.616	0.106	0.51	Cold	9.86	trunk	2.166	23.67
ESCC102	505	8.98	No	118	149	237	0.754	0.385	0.538	Cold	52.95	trunk	1.757	35.5
ESCC103	382	8.581	No	181	54	147	0.689	0.294	0.571	Hot	14.9	trunk	0.902	24.6
ESCC104	1186	10.213	No	39	417	730	0.497	0.843	0.662	Cold	21.74	trunk	0.952	51.2
ESCC105	1219	10.251	No	1019	61	138	0.677	0.116	0.692	Hot	20.66	trunk	0.88	84.67
ESCC106	903	9.819	No	345	125	432	0.823	0.392	0.705	Hot	95.64	branched	0.975	27.8
ESCC107	1093	10.095	No	274	422	397	0.839	0.495	0.858	Het	73.23	trunk	1.022	57.5
ESCC108	846	9.726	No	388	228	230	0.412	0.33	0.481	Cold	10.61	trunk	1.953	43.5
ESCC109	1000	9.967	No	510	92	398	0.68	0.342	0.551	Het	43.11	branched	0.888	74.25
ESCC110	750	9.553	No	382	92	276	0.72	0.242	0.634	Het	51.37	trunk	2.635	47.2
ESCC111	789	9.626	No	569	74	146	0.752	0.149	0.566	Cold	40.48	trunk	1.377	45
ESCC113	327	8.358	No	227	42	58	0.697	0.173	0.516	Het	36.5	trunk	1.175	41.75
