# Supplementary material for: Immune-tumor interaction dictates spatially directed evolution of esophageal squamous cell carcinoma
Source: Natl Sci Rev. 2024 Apr 23;11(5):nwae150. doi: 10.1093/nsr/nwae150 (PMC11129594; doi:10.1093/nsr/nwae150)
Supplement: nwae150_Supplemental_Files [file nwae150_supplemental_files.zip › Supplementary Data 5.xlsx]

## Sheet: Sheet1
Supplementary Data 5. Cell components of tumor and normal samples quantified by CIBERSORT.
SampleID	Subtype	cluster	Cancer	Monocytes	B_cells	Helper_lymphocytes	NK_cells	Cytotoxic_T_lymphocytes	Endothelial	Eosinophils	Fibroblast	Neutrophils	Treg	P-value	Pearson Correlation	RMSE	CYT	Th1	Th2	Th17	M1	CTLA4_m	CD274_m	CTLA4_e	CD274_e
ESCC001N	Normal	Cold	0.398	0.097	0.042	0.02	0.022	0.07	0.094	0.005	0.173	0.069	0.01	0	0.761	0.767	0.963	0	0.07	0.187	0	0.799	0.404	2.37	3.45
ESCC001T1	Tumor	Cold	0.404	0.063	0.041	0.024	0.039	0.012	0.069	0	0.244	0.082	0.021	0	0.786	0.754	0.651	0	0.014	0.346	0.001	0.599	0.538	4.3	5.16
ESCC001T2	Tumor	Cold	0.49	0.049	0.017	0.034	0.04	0	0.05	0	0.223	0.093	0.003	0	0.791	0.776	0.263	0	0.07	0.07	0	0.54	0.517	4.39	14.53
ESCC001T3	Tumor	Cold	0.342	0.058	0.018	0.047	0.034	0	0.047	0	0.247	0.206	0	0	0.821	0.697	0.74	0	0.022	0.083	0.012	0.459	0.594	2.2	13.04
ESCC001T4	Tumor	Cold	0.276	0.048	0	0.022	0	0.051	0.032	0	0.108	0.463	0	0	0.866	0.576	0.379	0	0.1	0.072	0.048	0.442	0.646	2.94	2.67
ESCC001T5	Tumor	Cold	0.382	0.095	0	0.05	0.002	0.027	0.047	0	0.148	0.248	0	0	0.82	0.694	0.575	0	0.029	0.094	0.005	0.332	0.529	3.95	4.82
ESCC002N	Normal	Cold	0.002	0.093	0.034	0.014	0.016	0	0.166	0	0.503	0.157	0.017	0	0.88	0.542	0.903	0	0.013	0.154	0.002	0.828	0.946	0.47	2.34
ESCC002T1	Tumor	Cold	0.446	0.075	0	0.02	0.002	0	0.043	0	0.093	0.32	0	0	0.858	0.666	0.705	0	0.021	0.183	0	0.75	0.562	1.29	4.05
ESCC002T2	Tumor	Cold	0.402	0.073	0.051	0.018	0.038	0.04	0.032	0	0.125	0.215	0.006	0	0.884	0.662	1.722	0.032	0	0.141	0.009	0.594	0.594	6.99	5.38
ESCC002T3	Tumor	Cold	0.423	0.075	0.008	0.027	0.009	0.046	0.041	0	0.066	0.304	0	0	0.871	0.65	1.356	0.014	0.092	0.083	0	0.604	0.586	2.2	10.68
ESCC002T4	Tumor	Cold	0.475	0.044	0	0.029	0	0.022	0.048	0	0.054	0.328	0	0	0.832	0.694	0.978	0	0.044	0.059	0	0.424	0.478	4.97	15.02
ESCC002T5	Tumor	Cold	0.311	0.087	0.005	0.021	0.008	0.014	0.052	0	0.179	0.324	0	0	0.898	0.597	1.084	0	0.034	0.094	0	0.625	0.798	2.77	4.86
ESCC004N	Normal	Cold	0.042	0.062	0.053	0.021	0.052	0	0.223	0	0.473	0.036	0.037	0	0.907	0.524	1.17	0	0	0.166	0	0.86	0.855	0	3.83
ESCC004T1	Tumor	Cold	0.601	0.048	0.02	0.064	0.026	0.012	0.017	0.019	0.178	0.013	0	0	0.622	0.896	0.604	0	0.13	0.035	0	0.193	0.638	19.34	3.29
ESCC004T2	Tumor	Cold	0.581	0.018	0.047	0.03	0.04	0.026	0.03	0	0.148	0.051	0.028	0	0.738	0.834	0.043	0	0.014	0.024	0	0.178	0.612	21.65	7.9
ESCC004T4	Tumor	Cold	0.394	0.05	0.081	0.098	0.032	0.063	0.041	0.029	0.174	0.039	0	0	0.795	0.735	0.202	0.019	0.352	0.09	0	0.284	0.493	9.44	2.56
ESCC004T5	Tumor	Cold	0.535	0.025	0.069	0.046	0.026	0.045	0.042	0	0.14	0.073	0	0	0.724	0.826	0.485	0.031	0.123	0.083	0	0.133	0.355	32.07	2.25
ESCC005N	Normal	Cold	0.162	0.059	0.116	0.076	0.015	0.084	0.112	0	0.314	0.037	0.026	0	0.861	0.619	0.918	0	0.027	0.266	0.003	0.731	0.625	0.76	2.32
ESCC005T1	Tumor	Hot	0.458	0.057	0.107	0.094	0.024	0.098	0.039	0	0.103	0.018	0	0	0.863	0.707	2.07	0.072	0.023	0.183	0.041	0.144	0.552	8.51	4.38
ESCC005T2	Tumor	Cold	0.419	0.057	0.051	0.108	0.058	0.035	0.024	0	0.197	0.05	0	0	0.855	0.707	2.284	0.075	0	0.244	0.033	0.316	0.621	16.47	4.26
ESCC005T3	Tumor	Hot	0.521	0.028	0.1	0.116	0.043	0.072	0.028	0.007	0.08	0.007	0	0	0.844	0.738	1.799	0.086	0	0.207	0.005	0.144	0.488	7.23	3.6
ESCC005T4	Tumor	Hot	0.491	0.028	0.064	0.069	0.041	0.095	0.049	0	0.126	0.023	0.014	0	0.84	0.741	1.599	0.072	0.046	0.164	0.005	0.315	0.44	6.26	3.09
ESCC005T5	Tumor	Cold	0.372	0.063	0.047	0.116	0.062	0.036	0.027	0.009	0.251	0.019	0	0	0.856	0.689	2.131	0.042	0.004	0.219	0.01	0.338	0.59	5.21	8.15
ESCC006N	Normal	Cold	0.531	0.082	0.021	0.029	0	0.034	0.009	0	0.035	0.251	0.007	0	0.746	0.77	2.299	0.021	0.052	0.191	0.051	0.7	0.336	11.89	2.69
ESCC006T2	Tumor	Hot	0.387	0.026	0.138	0	0	0.146	0.039	0	0.091	0.141	0.032	0	0.615	0.828	1.422	0.005	0.069	0.155	0.119	0.385	0.521	3.26	3.61
ESCC006T3	Tumor	Cold	0.249	0.027	0.087	0	0	0.09	0	0	0.014	0.534	0	0	0.91	0.482	1.444	0.011	0.12	0.025	0	0.321	0.789	44.05	13.46
ESCC006T4	Tumor	Hot	0.303	0.039	0.22	0.021	0.043	0.034	0.092	0	0.116	0.08	0.052	0	0.748	0.736	1.84	0.024	0	0.135	0.046	0.282	0.752	18.63	4.73
ESCC006T5	Tumor	Cold	0.379	0.066	0.038	0	0	0.083	0.025	0	0.047	0.333	0.029	0	0.829	0.654	1.986	0.057	0	0.164	0.001	0.233	0.722	15.13	9.02
ESCC007N	Normal	Cold	0.167	0.049	0.124	0.174	0.041	0.127	0.099	0.001	0.215	0.002	0	0	0.897	0.564	1.876	0.015	0	0.295	0	0.558	0.679	7.17	3.36
ESCC007T1	Tumor	Cold	0.667	0.029	0.039	0.03	0.012	0.038	0.021	0	0.099	0.065	0	0	0.647	0.901	4.311	0.002	0.014	0.069	0.013	0.581	0.241	15.02	0.56
ESCC007T2	Tumor	Hot	0.322	0.096	0.055	0.071	0	0.174	0.007	0	0.075	0.2	0	0	0.833	0.646	3.686	0.101	0	0.185	0.073	0.651	0.594	32.03	16.95
ESCC007T3	Tumor	Cold	0.198	0.04	0.087	0.067	0.04	0.126	0.127	0.012	0.279	0.003	0.022	0	0.85	0.637	2.06	0.029	0	0.257	0.02	0.634	0.552	21.92	36.79
ESCC007T4	Tumor	Cold	0.229	0.07	0.005	0.041	0	0.02	0	0	0	0.636	0	0	0.915	0.438	1.74	0	0.063	0.096	0.014	0.528	0.523	19.24	32.19
ESCC007T5	Tumor	Hot	0.497	0.055	0.115	0.031	0	0.129	0.041	0	0.068	0.064	0	0	0.807	0.757	2.328	0.068	0	0.203	0.058	0.59	0.336	8.08	8.61
ESCC008N	Normal	Cold	0.177	0.043	0.08	0.049	0.041	0.07	0.15	0.003	0.327	0.019	0.04	0	0.872	0.616	1.428	0.003	0	0.338	0.006	0.75	0.648	1.14	2.29
ESCC008T1	Tumor	Cold	0.312	0.117	0.022	0.003	0	0.064	0.005	0	0.046	0.421	0.011	0	0.919	0.509	1.926	0.043	0	0.101	0.02	0.472	0.704	4.69	10.12
ESCC008T2	Tumor	Hot	0.282	0.113	0.088	0.029	0.008	0.355	0.003	0	0.074	0	0.05	0	0.922	0.519	3.962	0.09	0	0.089	0.125	0.217	0.766	51.75	15.52
ESCC008T3	Tumor	Cold	0.719	0.02	0.024	0.009	0.025	0.008	0.028	0	0.076	0.07	0.021	0	0.857	0.819	1.47	0	0	0.071	0.027	0.508	0.314	3.31	1.16
ESCC008T4	Tumor	Cold	0.413	0.051	0.121	0.032	0.014	0.045	0.018	0	0.041	0.219	0.046	0	0.865	0.658	1.556	0.02	0	0.254	0.003	0.292	0.578	6.27	0.74
ESCC008T5	Tumor	Cold	0.653	0.021	0.018	0	0.023	0.025	0.035	0	0.12	0.051	0.054	0	0.783	0.834	2.084	0.018	0.032	0.025	0.019	0.377	0.357	3.41	6.67
ESCC009N	Normal	Cold	0.192	0.033	0.129	0	0.018	0.094	0.131	0.017	0.298	0.011	0.076	0	0.853	0.637	1.937	0	0.014	0.299	0.008	0.699	0.565	1.18	2.4
ESCC009T1	Tumor	Cold	0.383	0.092	0.059	0.061	0.046	0.029	0.052	0	0.12	0.115	0.043	0	0.863	0.679	1.233	0	0	0.171	0.023	0.721	0.668	3.09	5.5
ESCC009T2	Tumor	Cold	0.355	0.09	0.094	0.088	0.04	0.047	0.053	0	0.086	0.147	0	0	0.878	0.648	1.293	0	0.041	0.192	0	0.705	0.615	26.25	7.44
ESCC009T3	Tumor	Hot	0.437	0.073	0.154	0.071	0.023	0.11	0.002	0	0.053	0.057	0.021	0	0.88	0.662	2.543	0.009	0.027	0.155	0.101	0.619	0.554	23.78	14.32
ESCC009T4	Tumor	Hot	0.448	0.065	0.17	0.064	0.022	0.14	0.016	0	0.049	0	0.026	0	0.887	0.661	1.722	0	0	0.14	0.042	0.538	0.547	10.37	3.32
ESCC009T5	Tumor	Cold	0.497	0.042	0.08	0.034	0.051	0.038	0.025	0	0.077	0.139	0.015	0	0.81	0.751	1.646	0	0.013	0.091	0	0.782	0.498	4.51	7.65
ESCC010N	Normal	Cold	0.125	0.062	0.145	0.027	0.007	0.065	0.077	0	0.171	0.321	0	0	0.887	0.556	1.131	0	0	0.343	0.002	0.567	0.789	1.07	4.35
ESCC010T1	Tumor	Cold	0.394	0.146	0.021	0.035	0.042	0	0.015	0	0.199	0.139	0.01	0	0.841	0.696	0.433	0	0.049	0.068	0	0.609	0.67	4.69	7.18
ESCC010T2	Tumor	Cold	0.355	0.127	0.096	0.061	0	0.102	0.002	0	0.088	0.168	0	0	0.871	0.635	1.104	0	0	0.063	0.01	0.443	0.677	7.56	5.44
ESCC010T3	Tumor	Hot	0.398	0.079	0.215	0.06	0	0.103	0.018	0	0.091	0.036	0	0	0.871	0.667	0.678	0	0.005	0.092	0	0.372	0.637	1.91	3.27
ESCC010T4	Tumor	Cold	0.371	0.121	0.014	0.01	0.06	0	0.035	0	0.206	0.167	0.016	0	0.858	0.678	1.521	0	0.043	0.054	0	0.609	0.811	1.62	6.75
ESCC011N	Normal	Cold	0.027	0.188	0.032	0.033	0.039	0.02	0.192	0	0.404	0.065	0	0	0.897	0.539	1.556	0	0	0.271	0.006	0.773	0.839	1.36	2.54
ESCC011T1	Tumor	Cold	0.479	0.086	0.06	0.036	0.026	0.039	0.016	0	0.089	0.17	0	0	0.861	0.706	2.22	0.108	0.008	0.093	0.096	0.461	0.244	6.82	11.73
ESCC011T2	Tumor	Hot	0.431	0.086	0.045	0.021	0	0.186	0.003	0	0.026	0.203	0	0	0.882	0.64	2.789	0.04	0	0.102	0.175	0.31	0.361	7.45	20.78
ESCC011T4	Tumor	Cold	0.344	0.023	0	0.026	0	0.035	0	0	0.028	0.543	0	0	0.917	0.498	2.47	0.094	0.037	0.022	0.064	0.454	0.494	7.64	16.7
ESCC011T5	Tumor	Cold	0.297	0.165	0.018	0.038	0.018	0.082	0.035	0.058	0.226	0.062	0	0	0.891	0.629	2.422	0.034	0.064	0	0.065	0.542	0.488	9	20.84
ESCC012N	Normal	Cold	0.137	0.049	0.111	0.065	0.031	0.126	0.144	0	0.322	0.011	0.005	0	0.886	0.588	1.091	0	0	0.278	0	0.635	0.772	1.23	1.69
ESCC012T1	Tumor	Hot	0.366	0.081	0.11	0.038	0.017	0.181	0.006	0	0.046	0.153	0	0	0.866	0.635	4.133	0.117	0	0	0.052	0.526	0.612	12.79	15.5
ESCC012T2	Tumor	Hot	0.354	0.066	0.019	0.081	0.068	0.356	0.008	0	0.049	0	0	0	0.879	0.581	4.137	0.199	0	0	0.121	0.566	0.516	14.75	37.45
ESCC012T3	Tumor	Hot	0.352	0.073	0.05	0.058	0.062	0.345	0.004	0	0.056	0.001	0	0	0.884	0.583	4.477	0.108	0	0	0.094	0.455	0.521	13.6	19.8
ESCC012T5	Tumor	Hot	0.377	0.05	0.123	0.067	0.051	0.246	0.013	0.004	0.055	0.014	0	0	0.895	0.605	4.301	0.125	0.008	0	0.136	0.487	0.54	26.83	16.79
ESCC014N	Normal	Cold	0.245	0.088	0.175	0.044	0.01	0.098	0.093	0	0.226	0	0.02	0	0.871	0.637	1.82	0	0.038	0.135	0.006	0.576	0.624	1.59	2.17
ESCC014T1	Tumor	Cold	0.651	0.013	0.035	0.02	0.02	0.067	0.013	0	0.142	0.037	0.001	0	0.691	0.877	1.748	0.035	0.026	0.097	0	0.293	0.384	5.22	1.83
ESCC014T3	Tumor	Cold	0.479	0	0.015	0.146	0.036	0.021	0.028	0	0.183	0.092	0	0	0.673	0.827	1.104	0	0.082	0.036	0	0.385	0.627	2.37	8.87
ESCC014T4	Tumor	Cold	0.195	0.146	0.062	0.028	0.004	0.121	0.071	0	0.323	0.051	0	0	0.861	0.628	1.036	0	0.098	0.26	0.006	0.51	0.779	2.07	1.05
ESCC014T5	Tumor	Cold	0.681	0.003	0.01	0.133	0	0.047	0	0.005	0.119	0.003	0	0	0.588	0.926	0.934	0	0	0.202	0	0.186	0.274	2.12	3.37
ESCC015N	Normal	Cold	0.015	0.024	0.036	0.036	0.024	0.014	0.185	0	0.494	0.172	0	0	0.877	0.552	2.011	0.06	0	0.215	0	0.823	0.907	2.14	5.14
ESCC015T1	Tumor	Hot	0.325	0.048	0.151	0	0	0.208	0.053	0	0.121	0.015	0.08	0	0.833	0.667	1.422	0.033	0.004	0.157	0.036	0.402	0.438	8.9	200.96
ESCC015T2	Tumor	Hot	0.355	0.03	0.15	0	0.021	0.27	0.015	0	0.068	0.02	0.071	0	0.841	0.643	2.687	0.082	0	0.115	0.051	0.196	0.454	8.47	119.8
ESCC015T3	Tumor	Hot	0.305	0.064	0.155	0.027	0	0.396	0.01	0	0.043	0	0	0	0.902	0.544	3.926	0.109	0	0.009	0.162	0.145	0.541	21.34	255
ESCC015T4	Tumor	Hot	0.408	0.031	0.142	0.034	0.034	0.218	0.016	0	0.096	0.023	0	0	0.783	0.724	2.217	0.085	0.011	0.021	0.044	0.157	0.332	15.16	416.62
ESCC015T5	Tumor	Hot	0.193	0.129	0.149	0.006	0.093	0.133	0.033	0	0.128	0.068	0.069	0	0.865	0.588	3.05	0.063	0	0.157	0.058	0.27	0.576	25.74	156.53
ESCC016N	Normal	Cold	0.162	0.009	0.07	0.012	0.019	0.097	0.159	0	0.395	0.035	0.042	0	0.838	0.637	1.322	0.036	0	0.407	0	0.744	0.583	0.4	4.04
ESCC016T1	Tumor	Cold	0.438	0.059	0.02	0	0.013	0.026	0.034	0	0.169	0.226	0.016	0	0.867	0.691	0.614	0	0.076	0.18	0	0.422	0.69	4.8	20.61
ESCC016T2	Tumor	Cold	0.191	0.01	0	0.02	0	0.018	0	0	0.015	0.746	0	0	0.958	0.338	1.014	0	0.03	0.12	0	0.398	0.802	2.91	26.28
ESCC016T3	Tumor	Cold	0.436	0.023	0.027	0.021	0	0.093	0.019	0	0.044	0.336	0	0	0.882	0.637	0.678	0.005	0.161	0.237	0	0.354	0.557	8	24.86
ESCC016T4	Tumor	Cold	0.539	0.042	0.022	0.006	0.006	0.041	0.033	0	0.114	0.192	0.004	0	0.866	0.734	0.299	0	0.064	0.07	0	0.235	0.438	1.38	8.96
ESCC016T5	Tumor	Cold	0.279	0.015	0	0.028	0	0.027	0.001	0	0.062	0.587	0	0	0.93	0.458	0.299	0	0.082	0.124	0.003	0.37	0.683	0.55	7.81
ESCC018N	Normal	Cold	0.141	0.036	0.053	0.009	0.046	0.029	0.199	0	0.414	0.037	0.035	0	0.862	0.609	1.422	0	0	0.273	0.02	0.802	0.614	1.68	3.68
ESCC018T2	Tumor	Hot	0.411	0.051	0.183	0.079	0	0.14	0.025	0.007	0.099	0.005	0	0	0.863	0.678	2.141	0.054	0	0.14	0.035	0.622	0.655	8.25	5.67
ESCC018T4	Tumor	Hot	0.361	0.072	0.064	0.063	0	0.162	0.031	0	0.086	0.16	0.001	0	0.859	0.656	1.189	0.005	0.022	0.211	0.021	0.577	0.629	6.26	9.21
ESCC018T5	Tumor	Cold	0.546	0.046	0.09	0.022	0.029	0.034	0.046	0	0.106	0.049	0.031	0	0.806	0.787	0.454	0	0	0.095	0	0.775	0.415	2.07	3.49
ESCC019N	Normal	Cold	0.048	0.066	0.032	0.014	0.035	0	0.186	0	0.481	0.128	0.011	0	0.89	0.545	1.66	0	0	0.18	0	0.815	0.899	0.85	4.36
ESCC019T1	Tumor	Hot	0.368	0.029	0.171	0.011	0.022	0.172	0.002	0	0.045	0.179	0	0	0.851	0.648	3.036	0.032	0.004	0.02	0.081	0.456	0.546	16.98	9.05
ESCC019T2	Tumor	Hot	0.354	0.116	0.151	0.059	0.007	0.143	0.031	0.001	0.081	0.056	0	0	0.88	0.639	2.731	0.011	0	0.112	0.104	0.501	0.662	7.99	6.28
ESCC019T3	Tumor	Cold	0.592	0.01	0.006	0	0.054	0.065	0.035	0	0.098	0.112	0.028	0	0.777	0.809	2.746	0.067	0	0.013	0.094	0.717	0.302	7.74	5.99
ESCC019T4	Tumor	Cold	0.449	0.063	0.034	0.044	0.029	0.099	0.03	0	0.064	0.188	0	0	0.86	0.688	2.72	0	0.019	0	0.043	0.619	0.498	6.34	6.36
ESCC019T5	Tumor	Cold	0.541	0.031	0.061	0.028	0.044	0.092	0.027	0	0.08	0.095	0	0	0.801	0.776	3.124	0.076	0	0.028	0.075	0.595	0.376	9.45	7.9
ESCC021N	Normal	Cold	0.272	0.017	0.182	0.047	0	0.111	0.073	0	0.221	0.041	0.034	0	0.842	0.665	2.186	0.016	0	0.23	0.082	0.667	0.552	14.15	6.76
ESCC021T1	Tumor	Hot	0.456	0.012	0.151	0.076	0.032	0.092	0.029	0	0.07	0.054	0.027	0	0.862	0.696	1.17	0.013	0.003	0.091	0.025	0.444	0.548	3.24	8.06
ESCC021T2	Tumor	Cold	0.475	0.057	0.035	0.061	0.027	0	0.039	0	0.194	0.111	0	0	0.842	0.739	0.791	0	0.025	0.111	0.044	0.334	0.668	4.66	13.61
ESCC021T3	Tumor	Hot	0.404	0.06	0.155	0.024	0	0.151	0.002	0	0.059	0.145	0	0	0.865	0.66	1.664	0	0.01	0.139	0.024	0.363	0.592	3.04	4.94
ESCC021T4	Tumor	Hot	0.397	0.1	0.102	0.039	0	0.194	0.024	0	0.096	0.043	0.005	0	0.886	0.655	1.778	0.032	0	0.109	0.039	0.403	0.585	6.29	8.36
ESCC022N	Normal	Cold	0.056	0.155	0.035	0.092	0.028	0.122	0.165	0	0.346	0	0	0	0.905	0.54	2.475	0.054	0	0.514	0.027	0.716	0.838	10.89	12.36
ESCC022T1	Tumor	Hot	0.411	0.083	0.113	0.037	0	0.2	0.012	0	0.119	0	0.025	0	0.798	0.72	2.131	0.033	0	0.099	0.086	0.231	0.321	20.05	177
ESCC022T3	Tumor	Cold	0.341	0.001	0	0.028	0	0.119	0	0	0.015	0.495	0	0	0.85	0.587	2.524	0.133	0.072	0.005	0.057	0.166	0.368	20.91	230.1
ESCC022T5	Tumor	Cold	0.308	0.015	0.049	0.056	0.007	0.136	0.016	0	0.162	0.252	0	0	0.8	0.687	2.248	0.012	0	0.133	0.048	0.271	0.452	12.38	217.44
ESCC023N	Normal	Cold	0.05	0.045	0.287	0.072	0.019	0.122	0.079	0.04	0.249	0	0.038	0	0.923	0.494	1.214	0	0	0.264	0.02	0.495	0.87	4.86	5.74
ESCC023T1	Tumor	Hot	0.444	0.037	0.111	0.02	0	0.182	0.026	0	0.074	0.079	0.027	0	0.826	0.714	2.134	0.015	0	0.095	0.012	0.258	0.487	9.32	19.9
ESCC023T2	Tumor	Hot	0.422	0.062	0.188	0.03	0	0.144	0.014	0	0.042	0.07	0.029	0	0.83	0.692	2.687	0.085	0	0.076	0.012	0.12	0.602	21.93	24.4
ESCC023T3	Tumor	Hot	0.422	0.044	0.183	0.041	0	0.188	0.011	0	0.04	0.053	0.018	0	0.842	0.678	1.934	0.012	0	0.068	0.028	0.216	0.494	6.84	3.37
ESCC023T4	Tumor	Hot	0.368	0.024	0.259	0.025	0	0.218	0	0	0.025	0.057	0.024	0	0.845	0.639	3.584	0.136	0	0.085	0.072	0.138	0.585	15.29	15.62
ESCC023T5	Tumor	Hot	0.408	0.072	0.092	0.013	0	0.185	0.025	0	0.088	0.082	0.036	0	0.818	0.706	3.767	0.153	0	0.066	0.122	0.22	0.532	22.16	16.8
ESCC024N	Normal	Cold	0.363	0.01	0.065	0	0.015	0.036	0.112	0.046	0.186	0.019	0.148	0	0.742	0.763	1.138	0	0	0.146	0	0.805	0.384	0	0.24
ESCC024T1	Tumor	Cold	0.297	0.118	0.092	0.014	0.016	0.049	0.08	0	0.2	0.136	0	0	0.855	0.665	1.07	0.011	0	0.264	0	0.504	0.669	0	0.14
ESCC024T4	Tumor	Cold	0.476	0.063	0.025	0.003	0.028	0.026	0.043	0	0.106	0.211	0.018	0	0.837	0.722	2.074	0	0.059	0.089	0.001	0.498	0.432	5.13	4.52
ESCC024T5	Tumor	Cold	0.373	0.14	0.063	0.038	0.01	0.111	0.036	0	0.138	0.09	0	0	0.855	0.682	1.428	0	0.022	0.096	0.006	0.524	0.609	4.65	3.33
ESCC025N	Normal	Cold	0.007	0.037	0.057	0.032	0.04	0	0.21	0.022	0.551	0.031	0.012	0	0.893	0.519	2.339	0	0.101	0.222	0.021	0.836	0.931	5.91	11.5
ESCC025T2	Tumor	Hot	0.478	0.044	0.126	0.002	0.014	0.137	0.029	0	0.117	0.039	0.014	0	0.808	0.754	2.425	0.002	0.04	0.038	0.023	0.192	0.538	6.51	3.22
ESCC025T3	Tumor	Hot	0.588	0.002	0.043	0	0.052	0.091	0.043	0	0.061	0.067	0.053	0	0.818	0.784	3.106	0.082	0.062	0	0	0.436	0.321	14.1	5.35
ESCC025T4	Tumor	Cold	0.64	0.012	0.044	0	0.042	0.033	0.041	0	0.098	0.063	0.026	0	0.841	0.802	2.664	0.043	0	0.085	0	0.319	0.33	7.98	3.89
ESCC025T5	Tumor	Cold	0.541	0.033	0.057	0	0.021	0.102	0.033	0	0.078	0.102	0.032	0	0.824	0.764	1.876	0.012	0	0.041	0	0.378	0.4	5.24	10.23
ESCC026N	Normal	Cold	0.173	0.01	0.073	0.058	0	0.048	0.221	0.106	0.273	0	0.038	0	0.821	0.662	1.157	0	0.022	0.376	0	0.764	0.773	0	3.24
ESCC026T1	Tumor	Hot	0.576	0.067	0.025	0.059	0	0.16	0.001	0	0.041	0.058	0.014	0	0.744	0.802	3.71	0.063	0.021	0	0.05	0.623	0.159	16.31	64.86
ESCC026T3	Tumor	Cold	0.282	0.166	0.016	0.142	0.017	0.084	0	0	0.048	0.245	0	0	0.895	0.551	3.206	0.004	0	0.115	0.017	0.543	0.426	7.61	6.82
ESCC026T5	Tumor	Hot	0.509	0.09	0.09	0.084	0.036	0.044	0.019	0	0.078	0.049	0	0	0.821	0.751	2.642	0.059	0.016	0.046	0.184	0.759	0.25	23.27	19.54
ESCC027N	Normal	Cold	0.048	0.08	0.115	0.02	0.005	0.112	0.15	0	0.47	0	0	0	0.882	0.557	0.864	0.01	0.152	0.307	0	0.771	0.752	5.42	10.12
ESCC027T2	Tumor	Cold	0.252	0.087	0.072	0.047	0	0.118	0	0	0.017	0.408	0	0	0.891	0.524	2.214	0	0	0.109	0	0.527	0.782	0.75	0
ESCC027T3	Tumor	Hot	0.495	0.031	0.138	0	0	0.138	0.025	0	0.043	0.089	0.041	0	0.777	0.762	1.787	0.076	0.006	0.115	0.08	0.67	0.532	10.35	17.47
ESCC027T4	Tumor	Hot	0.42	0.045	0.155	0	0	0.193	0.017	0	0.063	0.049	0.058	0	0.814	0.704	2.531	0.038	0	0.121	0.032	0.67	0.577	12.93	19.39
ESCC027T5	Tumor	Hot	0.488	0.026	0.238	0	0	0.124	0.026	0	0.049	0.017	0.031	0	0.826	0.731	2.575	0.009	0	0.168	0.045	0.508	0.478	10.04	6.49
ESCC028N	Normal	Cold	0.143	0.038	0.201	0.025	0.028	0.051	0.156	0	0.311	0.014	0.033	0	0.882	0.598	1.811	0	0	0.341	0.005	0.625	0.531	2.29	3.93
ESCC028T1	Tumor	Hot	0.472	0.01	0.178	0	0	0.115	0.045	0	0.08	0.028	0.072	0	0.817	0.738	0.595	0	0.027	0	0.009	0.161	0.495	3.38	2.28
ESCC028T3	Tumor	Hot	0.348	0.069	0.174	0.005	0	0.207	0.029	0	0.101	0.01	0.059	0	0.883	0.629	3.731	0.067	0.031	0	0.074	0.24	0.584	14.93	15.4
ESCC028T5	Tumor	Cold	0.217	0.056	0.143	0.072	0.044	0.046	0.042	0	0.328	0.036	0.016	0	0.879	0.617	0.807	0	0	0.209	0.011	0.436	0.59	6.43	6.14
ESCC029N	Normal	Cold	0.213	0.076	0.043	0.024	0.001	0.061	0.115	0	0.301	0.165	0	0	0.839	0.654	1	0	0	0.27	0.001	0.781	0.656	1.12	3.04
ESCC029T2	Tumor	Hot	0.323	0.1	0.119	0.06	0	0.121	0.026	0.039	0.176	0.036	0	0	0.858	0.663	2.098	0	0	0.169	0.02	0.404	0.664	9.9	2.92
ESCC029T3	Tumor	Cold	0.302	0.047	0.009	0.067	0.046	0.031	0.037	0	0.238	0.225	0	0	0.842	0.667	1.322	0.046	0.004	0.158	0.041	0.407	0.646	9.21	3.44
ESCC029T4	Tumor	Cold	0.43	0.057	0.018	0.044	0.059	0.156	0.009	0	0.133	0.073	0.021	0	0.864	0.686	2.683	0.12	0.001	0.086	0.027	0.368	0.601	11.21	6.37
ESCC029T5	Tumor	Cold	0.378	0.064	0.049	0.039	0.052	0.072	0.037	0	0.238	0.054	0.017	0	0.857	0.695	0.546	0	0.146	0.09	0	0.36	0.597	2.25	6.55
ESCC030N	Normal	Cold	0.016	0.025	0.047	0.047	0.029	0	0.256	0.003	0.547	0.029	0	0	0.896	0.515	1.151	0	0.009	0.118	0	0.89	0.951	6.08	2.86
ESCC030T1	Tumor	Cold	0.637	0.009	0.029	0.099	0.04	0.038	0.001	0.006	0.128	0.013	0	0	0.659	0.882	2.108	0.083	0.005	0.12	0.025	0.094	0.286	4.98	6.82
ESCC030T2	Tumor	Cold	0.541	0.027	0.125	0.049	0.029	0.05	0.027	0	0.137	0.014	0	0	0.688	0.846	NA	NA	NA	NA	NA	NA	NA	NA	NA
ESCC030T3	Tumor	Cold	0.692	0	0.041	0.098	0.037	0.013	0	0.005	0.104	0.011	0	0	0.658	0.901	1.556	0.036	0	0.118	0.06	0.117	0.103	6.05	7.21
ESCC030T4	Tumor	Cold	0.662	0.015	0.025	0.109	0.023	0.012	0	0	0.095	0.059	0	0	0.586	0.92	NA	NA	NA	NA	NA	NA	NA	NA	NA
ESCC030T5	Tumor	Cold	0.563	0.044	0.063	0.052	0.029	0.03	0.042	0.001	0.153	0.017	0.005	0	0.699	0.851	NA	NA	NA	NA	NA	NA	NA	NA	NA
ESCC031N	Normal	Cold	0.121	0.048	0.108	0.046	0.038	0.083	0.174	0.022	0.313	0.022	0.024	0	0.854	0.618	0.934	0	0	0.235	0	0.572	0.538	0.97	4.05
ESCC031T1	Tumor	Cold	0.634	0.034	0.018	0.034	0.037	0.075	0.04	0	0.039	0.077	0.013	0	0.833	0.792	2.365	0	0	0.087	0	0.1	0.315	4.62	4.51
ESCC031T3	Tumor	Hot	0.445	0.029	0.155	0.089	0.058	0.048	0.021	0	0.053	0.102	0	0	0.862	0.688	0.993	0	0.027	0.107	0	0.366	0.465	4.64	2.49
ESCC031T4	Tumor	Hot	0.365	0.079	0.168	0.041	0	0.1	0.005	0	0.056	0.187	0	0	0.88	0.627	1.118	0	0.04	0.006	0	0.423	0.607	5.74	4.33
ESCC032N	Normal	Cold	0.141	0.1	0.104	0.07	0.006	0.161	0.094	0.09	0.235	0	0	0	0.885	0.583	0.911	0	0.027	0.086	0.003	0.592	0.731	0.13	4.07
ESCC032T1	Tumor	Cold	0.615	0.015	0.019	0.024	0.029	0	0.05	0	0.039	0.209	0	0	0.746	0.819	0.367	0	0.066	0.026	0.001	0.136	0.252	0.56	6.01
ESCC032T2	Tumor	Cold	0.329	0.08	0.05	0.018	0.004	0.107	0.031	0.004	0.07	0.307	0	0	0.89	0.595	NA	NA	NA	NA	NA	NA	NA	NA	NA
ESCC032T3	Tumor	Cold	0.56	0	0.024	0.053	0.022	0.016	0.05	0.134	0.044	0.096	0	0	0.763	0.79	0.978	0	0.022	0.013	0	0.327	0.267	6.35	16.7
ESCC032T4	Tumor	Cold	0.281	0.023	0.053	0	0	0.084	0.015	0.238	0.038	0.268	0	0	0.929	0.485	0.888	0	0.051	0.051	0	0.385	0.618	2.65	13.96
ESCC033N	Normal	Hot	0.17	0.037	0.185	0.074	0	0.167	0.092	0.005	0.233	0.005	0.033	0	0.885	0.583	1.118	0	0	0.32	0.009	0.6	0.674	0.16	5.72
ESCC033T1	Tumor	Cold	0.411	0.019	0.04	0	0.064	0.12	0.077	0	0.116	0.113	0.04	0	0.823	0.721	0.506	0	0	0.254	0.031	0.356	0.668	3.25	4.23
ESCC033T2	Tumor	Cold	0.495	0.046	0.13	0.029	0	0.072	0.027	0	0.115	0.077	0.008	0	0.82	0.755	0.465	0	0.017	0.167	0.015	0.308	0.566	3.13	3.38
ESCC033T3	Tumor	Cold	0.553	0.065	0.118	0.019	0.001	0.049	0.021	0	0.102	0.062	0.011	0	0.777	0.8	1.195	0	0	0.227	0.018	0.221	0.546	4.09	6.77
ESCC033T5	Tumor	Cold	0.407	0.061	0.023	0.025	0.029	0	0.04	0	0.147	0.266	0.002	0	0.828	0.697	0.934	0	0.007	0.331	0	0.316	0.635	0.25	0.41
ESCC034N	Normal	Cold	0.016	0.066	0.029	0.013	0.014	0	0.142	0	0.463	0.253	0.004	0	0.888	0.537	1.454	0	0	0.214	0.016	0.83	0.882	2.31	7.79
ESCC034T1	Tumor	Hot	0.364	0.076	0.187	0	0	0.165	0.026	0	0.025	0.099	0.058	0	0.804	0.683	2.59	0.098	0	0.167	0.068	0.186	0.621	20.06	13.72
ESCC034T2	Tumor	Cold	0.517	0.066	0.087	0	0.003	0.05	0.068	0	0.112	0.041	0.056	0	0.761	0.803	2.275	0.093	0.036	0	0.141	0.33	0.687	14.92	26.93
ESCC034T3	Tumor	Hot	0.469	0.031	0.168	0	0	0.162	0.029	0	0.053	0.047	0.042	0	0.74	0.775	1.757	0.062	0	0.211	0.1	0.301	0.538	11.12	32.77
ESCC034T4	Tumor	Hot	0.374	0.047	0.275	0.048	0	0.176	0.022	0	0.034	0	0.025	0	0.834	0.659	1.915	0.109	0	0.12	0.076	0.292	0.662	13.42	29.92
ESCC034T5	Tumor	Hot	0.629	0.03	0.106	0	0	0.068	0.033	0	0.036	0.016	0.082	0	0.611	0.9	2.202	0.017	0	0.193	0.043	0.235	0.236	9.53	23.54
ESCC035N	Normal	Cold	0.021	0.041	0.017	0.019	0.034	0	0.127	0	0.386	0.356	0	0	0.907	0.516	2.599	0	0.012	0.256	0.015	0.755	0.917	3.47	10.56
ESCC035T1	Tumor	Hot	0.285	0.046	0.192	0	0.013	0.286	0.009	0.009	0.071	0	0.088	0	0.919	0.529	4.176	0.053	0	0.111	0.124	0.429	0.694	57.19	30.39
ESCC035T2	Tumor	Cold	0.563	0.043	0.021	0.029	0.024	0.08	0.054	0	0.095	0.08	0.012	0	0.819	0.782	1.623	0	0	0.119	0.004	0.368	0.453	8.04	11.98
ESCC035T3	Tumor	Cold	0.579	0.039	0.031	0.013	0.05	0.018	0.05	0	0.16	0.03	0.028	0	0.829	0.79	1.891	0.029	0	0.079	0.024	0.365	0.24	5.66	9.76
ESCC035T5	Tumor	Cold	0.325	0.037	0.029	0.018	0.013	0.087	0.004	0	0.052	0.431	0.004	0	0.883	0.568	2.669	0.037	0	0.08	0.026	0.457	0.529	13.41	15.79
ESCC036N	Normal	Cold	0.032	0.044	0.058	0.031	0.036	0.01	0.227	0.007	0.528	0.027	0	0	0.887	0.536	1.895	0	0	0.264	0.002	0.856	0.872	1.22	3.9
ESCC036T1	Tumor	Cold	0.546	0.043	0.014	0.034	0.046	0	0.042	0	0.127	0.146	0.002	0	0.843	0.759	0.705	0	0.026	0.029	0.002	0.879	0.661	2.44	2.05
ESCC036T2	Tumor	Cold	0.513	0.051	0.015	0.026	0.018	0.024	0.031	0	0.09	0.23	0.003	0	0.812	0.744	0.895	0	0.078	0.093	0.048	0.786	0.389	2.61	6.93
ESCC036T4	Tumor	Cold	0.508	0.069	0.045	0.048	0.035	0.073	0.044	0	0.08	0.089	0.01	0	0.827	0.75	0.856	0	0.007	0.13	0.044	0.724	0.371	2.62	7.33
ESCC036T5	Tumor	Cold	0.609	0.042	0.033	0	0.044	0.027	0.033	0	0.087	0.092	0.032	0	0.851	0.78	0.978	0	0.009	0.112	0.068	0.81	0.391	4.26	4.61
ESCC037N	Normal	Hot	0.199	0.024	0.332	0.081	0	0.191	0.041	0	0.072	0.018	0.042	0	0.921	0.497	1.727	0.004	0	0.392	0.009	0.413	0.631	4.36	18.03
ESCC037T1	Tumor	Cold	0.335	0.156	0.094	0	0	0.089	0.043	0	0.2	0.082	0	0	0.677	0.792	3.567	0	0.05	0	0.074	0.585	0.715	11.86	7.3
ESCC037T2	Tumor	Cold	0.494	0.159	0.07	0	0	0.057	0.047	0	0.136	0.021	0.015	0	0.665	0.845	3.076	0	0.029	0	0.093	0.73	0.662	10.73	6.77
ESCC037T4	Tumor	Hot	0.51	0.144	0.079	0	0	0.143	0.006	0	0.076	0.011	0.029	0	0.633	0.852	4.988	0.147	0	0	0.069	0.699	0.853	12.84	8.46
ESCC037T5	Tumor	Cold	0.438	0.13	0.074	0.032	0	0.089	0.014	0	0.094	0.129	0	0	0.631	0.829	3.517	0.015	0.013	0	0.121	0.542	0.794	7.98	4.58
ESCC038N	Normal	Cold	0.184	0.048	0.06	0.05	0.043	0.121	0.139	0.004	0.34	0.002	0.011	0	0.866	0.621	0.934	0	0	0.289	0.001	0.701	0.563	1.68	2.47
ESCC038T2	Tumor	Cold	0.584	0.047	0.037	0.033	0	0.058	0.042	0	0.1	0.09	0.009	0	0.747	0.826	1.748	0.025	0	0.323	0.011	0.09	0.346	17.12	6.95
ESCC038T3	Tumor	Cold	0.595	0.024	0.015	0.026	0.026	0.017	0.049	0	0.178	0.054	0.016	0	0.803	0.807	1.007	0	0.059	0.066	0.017	0.159	0.373	5.11	14.38
ESCC038T4	Tumor	Hot	0.569	0.001	0.107	0	0	0.086	0.05	0.002	0.109	0.027	0.048	0	0.812	0.79	1.937	0.003	0.003	0.03	0.032	0.106	0.319	39.78	19.91
ESCC038T5	Tumor	Cold	0.582	0.039	0	0.005	0.047	0	0.045	0	0.117	0.127	0.038	0	0.818	0.786	0.888	0	0.048	0.182	0.003	0.195	0.37	4.06	23.93
ESCC039N	Normal	Cold	0.031	0.054	0.118	0.012	0.03	0.03	0.191	0	0.492	0.024	0.017	0	0.881	0.551	1.566	0	0	0.296	0.005	0.755	0.936	0.85	0.99
ESCC039T1	Tumor	Hot	0.409	0.04	0.129	0.004	0.016	0.148	0.053	0	0.104	0.092	0.005	0	0.856	0.697	1.176	0	0	0.174	0	0.389	0.454	1.95	3.52
ESCC039T2	Tumor	Hot	0.456	0.067	0.169	0.028	0.013	0.107	0.05	0.025	0.086	0	0	0	0.831	0.731	1.239	0.046	0	0.178	0	0.334	0.349	4.19	5.31
ESCC039T4	Tumor	Cold	0.375	0.029	0.084	0.009	0.044	0.056	0.092	0	0.182	0.127	0.002	0	0.844	0.709	1.316	0.055	0	0.232	0	0.377	0.493	1.9	2.11
ESCC039T5	Tumor	Cold	0.397	0.056	0.116	0.011	0.024	0.062	0.054	0	0.135	0.144	0	0	0.839	0.708	1.036	0	0	0.228	0	0.456	0.417	1.14	2.51
ESCC042N	Normal	Cold	0.282	0.031	0.079	0	0.027	0.052	0.103	0.024	0.292	0.023	0.087	0	0.79	0.713	1.433	0	0	0.308	0.014	0.648	0.658	0.87	4.01
ESCC042T1	Tumor	Hot	0.482	0.03	0.067	0.049	0.015	0.129	0.014	0	0.149	0.031	0.034	0	0.733	0.793	1.674	0	0.086	0.148	0.005	0.159	0.754	45.06	2.13
ESCC042T2	Tumor	Cold	0.616	0.024	0.03	0.049	0.032	0.033	0.006	0	0.188	0.021	0.003	0	0.677	0.873	1.993	0.012	0.082	0.153	0.025	0.123	0.528	83.37	4.67
ESCC042T3	Tumor	Cold	0.588	0.036	0.045	0.052	0.039	0.05	0.014	0	0.171	0.006	0	0	0.708	0.851	1.655	0.005	0.001	0.178	0.013	0.149	0.504	90.12	1.95
ESCC042T4	Tumor	Hot	0.356	0.036	0.109	0.057	0	0.142	0.04	0	0.214	0.029	0.017	0	0.826	0.701	1.623	0	0.103	0.274	0.023	0.314	0.66	66.5	2.8
ESCC042T5	Tumor	Hot	0.338	0.04	0.201	0.025	0.01	0.185	0.006	0	0.166	0.029	0	0	0.837	0.673	1.57	0.024	0	0.254	0	0.221	0.558	46.14	2.14
ESCC043N	Normal	Cold	0.273	0.041	0.146	0	0.004	0.083	0.104	0.039	0.207	0	0.103	0	0.834	0.674	1.263	0	0	0.19	0.001	0.649	0.608	1.2	3.1
ESCC043T2	Tumor	Cold	0.562	0.026	0.07	0.021	0.048	0.017	0.053	0.012	0.113	0.041	0.038	0	0.828	0.782	1.678	0	0	0.176	0	0.241	0.51	1.68	7.46
ESCC043T3	Tumor	Cold	0.417	0.077	0.093	0.035	0.04	0.006	0.053	0	0.085	0.186	0.008	0	0.874	0.677	0.791	0.045	0.144	0.022	0.011	0.308	0.592	5.38	2.44
ESCC043T4	Tumor	Cold	0.334	0.054	0.115	0.048	0.044	0.026	0.049	0	0.065	0.265	0	0	0.869	0.63	0.516	0	0.006	0.103	0	0.427	0.582	4.43	1.22
ESCC043T5	Tumor	Cold	0.303	0.033	0	0.018	0.025	0	0.021	0	0.131	0.469	0	0	0.903	0.547	0.714	0	0.134	0.12	0.005	0.407	0.756	2.22	2.73
ESCC044N	Normal	Cold	0	0.118	0.04	0.029	0.029	0.005	0.162	0.031	0.566	0.02	0	0	0.876	0.539	1.475	0	0	0.065	0.002	0.847	0.911	0.38	1.85
ESCC044T3	Tumor	Cold	0.341	0.062	0.001	0.027	0.015	0	0.013	0	0.052	0.489	0	0	0.927	0.501	0.642	0	0.007	0.128	0	0.715	0.64	1.08	11.93
ESCC044T4	Tumor	Cold	0.345	0.096	0.001	0.044	0.032	0	0.083	0	0.195	0.205	0	0	0.882	0.653	1.888	0	0.064	0.102	0	0.771	0.589	0.9	3.7
ESCC044T5	Tumor	Cold	0.55	0.029	0.013	0.081	0.051	0	0.021	0	0.047	0.209	0	0	0.856	0.728	1.345	0	0.02	0.198	0	0.855	0.367	0.39	0.89
ESCC045N	Normal	Cold	0.183	0.043	0.116	0.053	0.041	0.168	0.118	0.019	0.249	0	0.008	0	0.874	0.609	1.856	0	0	0.234	0.055	0.673	0.629	2.42	5.26
ESCC045T1	Tumor	Hot	0.47	0.051	0.085	0.032	0.081	0.154	0.018	0	0.042	0.028	0.039	0	0.779	0.741	3.592	0.16	0	0	0.146	0.081	0.316	12.97	105.77
ESCC045T2	Tumor	Hot	0.304	0.06	0.181	0.059	0.051	0.207	0.013	0	0.059	0.044	0.023	0	0.875	0.595	3.315	0.084	0.033	0	0.211	0.199	0.497	13.1	52.24
ESCC045T3	Tumor	Hot	0.445	0.054	0.085	0	0.063	0.101	0.033	0	0.056	0.091	0.072	0	0.788	0.737	3.667	0.025	0.026	0.086	0.149	0.096	0.381	17.36	65.39
ESCC045T4	Tumor	Hot	0.251	0.023	0.259	0.113	0.058	0.18	0.027	0	0.057	0.03	0.001	0	0.891	0.552	3.192	0.092	0	0.147	0.102	0.162	0.695	10.95	18.96
ESCC045T5	Tumor	Hot	0.389	0.116	0.047	0.08	0.061	0.169	0.015	0	0.04	0.084	0	0	0.849	0.655	3.986	0.125	0.016	0	0.162	0.14	0.465	16.08	90.32
ESCC046N	Normal	Cold	0.207	0.054	0.152	0.01	0.012	0.082	0.135	0.013	0.281	0	0.055	0	0.849	0.647	2.599	0	0	0.199	0.03	0.65	0.507	5.36	5.94
ESCC046T1	Tumor	Hot	0.342	0.154	0.091	0.04	0.015	0.062	0.028	0.132	0.048	0.035	0.054	0	0.882	0.614	2.269	0	0	0.129	0.013	0.318	0.667	13.18	13.63
ESCC046T2	Tumor	Hot	0.516	0.033	0.11	0	0.06	0	0.063	0.044	0.058	0	0.117	0	0.716	0.816	1.31	0	0.072	0.131	0.051	0.431	0.41	8.32	6.11
ESCC046T3	Tumor	Hot	0.464	0.06	0.094	0	0.036	0.053	0.054	0.029	0.084	0.051	0.077	0	0.786	0.76	2.281	0	0.025	0.146	0.015	0.373	0.578	7.49	10.38
ESCC046T4	Tumor	Cold	0.568	0.08	0.047	0.066	0.046	0	0.056	0.017	0.049	0.071	0	0	0.76	0.81	1.257	0	0.045	0.118	0.013	0.423	0.475	11.45	9.49
ESCC046T5	Tumor	Hot	0.564	0.051	0.059	0	0.012	0.075	0.061	0.014	0.065	0	0.099	0	0.721	0.83	2.293	0	0.004	0.124	0.016	0.407	0.466	7.73	13.88
ESCC047N	Normal	Cold	0.15	0.066	0.157	0.032	0	0.148	0.122	0	0.278	0.023	0.025	0	0.859	0.616	1.395	0.046	0	0.424	0.039	0.634	0.643	1.31	2.6
ESCC047T1	Tumor	Cold	0.619	0	0.038	0	0.036	0.022	0.051	0	0.083	0.096	0.056	0	0.82	0.801	1.678	0	0.029	0.104	0.08	0.862	0.152	4.39	8.11
ESCC047T2	Tumor	Cold	0.446	0.032	0.136	0	0.012	0.047	0.053	0	0.084	0.129	0.061	0	0.827	0.727	1.934	0	0.058	0.099	0.204	0.734	0.468	2.08	11.88
ESCC047T3	Tumor	Cold	0.524	0.044	0.072	0	0.033	0.049	0.043	0	0.081	0.124	0.031	0	0.859	0.739	1.778	0	0.061	0.085	0.038	0.733	0.332	2.26	8.06
ESCC047T4	Tumor	Cold	0.744	0.019	0.025	0.002	0.014	0.017	0.048	0	0.059	0.07	0.002	0	0.841	0.837	1.465	0	0.042	0.028	0.098	0.826	0.065	3.77	10.56
ESCC047T5	Tumor	Cold	0.485	0.044	0.132	0	0.052	0.044	0.03	0	0.058	0.113	0.042	0	0.866	0.711	1.714	0	0.017	0.066	0.016	0.683	0.448	5.68	12.93
ESCC048N	Normal	Cold	0.098	0.052	0.124	0.011	0.021	0.095	0.15	0	0.357	0.004	0.088	0	0.879	0.58	1.807	0	0.025	0.212	0	0.707	0.702	2.68	6.08
ESCC048T1	Tumor	Cold	0.511	0.052	0.082	0	0.027	0.066	0.038	0	0.077	0.104	0.043	0	0.819	0.756	2.087	0	0	0.122	0	0.561	0.417	6.02	18.66
ESCC048T2	Tumor	Hot	0.468	0.065	0.15	0.004	0	0.102	0.043	0	0.103	0.043	0.022	0	0.828	0.74	1.971	0.026	0.006	0.142	0.006	0.392	0.511	6.27	11.7
ESCC048T3	Tumor	Cold	0.39	0.062	0.053	0.006	0.022	0.056	0.049	0	0.315	0.025	0.023	0	0.855	0.702	1.521	0.058	0.003	0.254	0	0.73	0.592	3.4	9.86
ESCC048T4	Tumor	Cold	0.508	0.062	0.052	0	0.014	0.033	0.062	0	0.134	0.084	0.052	0	0.859	0.744	1.322	0	0	0.219	0.008	0.457	0.513	4.13	21.53
ESCC048T5	Tumor	Cold	0.331	0.159	0.033	0.028	0	0.099	0.036	0	0.221	0.093	0	0	0.838	0.684	1.628	0	0.015	0.121	0.005	0.599	0.73	6.08	13.29
ESCC049N	Normal	Cold	0.088	0.086	0.252	0.063	0.004	0.106	0.123	0.002	0.275	0	0	0	0.899	0.551	1.807	0	0.031	0.234	0.008	0.542	0.753	8.03	12.2
ESCC049T1	Tumor	Cold	0.55	0.037	0.071	0	0.045	0.015	0.049	0	0.144	0.065	0.025	0	0.746	0.822	1.511	0	0.031	0.159	0.017	0.656	0.274	3.07	12.29
ESCC049T2	Tumor	Cold	0.204	0.059	0.086	0.049	0	0.071	0.033	0	0.105	0.394	0	0	0.892	0.544	2.154	0.017	0	0.189	0.052	0.497	0.734	6.51	14.4
ESCC049T3	Tumor	Hot	0.258	0.01	0.264	0.098	0	0.128	0.045	0.04	0.098	0.058	0	0	0.846	0.626	3.254	0.051	0	0.15	0.055	0.478	0.597	7.01	14.07
ESCC049T4	Tumor	Hot	0.261	0.042	0.204	0.1	0.022	0.079	0.067	0.014	0.116	0.096	0	0	0.874	0.618	1.876	0	0.098	0.142	0.022	0.443	0.66	4.43	4.3
ESCC049T5	Tumor	Cold	0.509	0.06	0.049	0.044	0.037	0.005	0.051	0.048	0.086	0.112	0	0	0.821	0.753	2.183	0	0.039	0.099	0	0.597	0.368	5.22	12.57
ESCC050N	Normal	Cold	0.185	0.094	0.158	0.024	0.013	0.064	0.128	0.018	0.291	0	0.024	0	0.863	0.629	1.546	0.028	0	0.294	0.09	0.675	0.737	10.56	3.28
ESCC050T1	Tumor	Cold	0.556	0.075	0.073	0.033	0.032	0.044	0.038	0	0.11	0.034	0.005	0	0.796	0.796	2.114	0.064	0.008	0.111	0.049	0.412	0.334	4.52	7.15
ESCC050T2	Tumor	Hot	0.277	0.061	0.225	0.042	0.002	0.157	0.015	0	0.063	0.159	0	0	0.846	0.621	3.35	0.069	0.005	0.06	0.145	0.496	0.735	19.71	6.7
ESCC050T3	Tumor	Hot	0.333	0.051	0.256	0.103	0	0.114	0.001	0	0.026	0.116	0	0	0.861	0.615	2.541	0.037	0	0.25	0.044	0.396	0.699	15.05	6.71
ESCC050T4	Tumor	Hot	0.381	0.032	0.314	0.023	0	0.159	0.025	0	0.057	0.009	0	0	0.82	0.683	2.433	0.038	0	0.153	0.076	0.451	0.613	17.88	4.85
ESCC050T5	Tumor	Hot	0.327	0.028	0.277	0.081	0.004	0.109	0	0	0.04	0.135	0	0	0.836	0.638	3.437	0.088	0	0.205	0.02	0.412	0.556	15.88	5.59
ESCC051N	Normal	Cold	0.167	0.06	0.132	0.037	0.036	0.097	0.138	0.01	0.292	0	0.031	0	0.859	0.624	1.064	0	0	0.421	0.029	0.694	0.504	0.32	3.24
ESCC051T1	Tumor	Cold	0.54	0.022	0.085	0.05	0.033	0.04	0.042	0	0.12	0.043	0.023	0	0.849	0.76	0.918	0	0.154	0.045	0.015	0.413	0.399	4.82	4.18
ESCC051T3	Tumor	Cold	0.62	0.015	0.071	0.043	0.034	0.025	0.038	0	0.112	0.035	0.007	0	0.865	0.784	1.322	0	0.092	0.032	0.003	0.345	0.382	4.96	3.37
ESCC051T4	Tumor	Hot	0.53	0.027	0.13	0.065	0.007	0.062	0.038	0	0.078	0.063	0	0	0.873	0.736	1.328	0	0.099	0.194	0.031	0.302	0.538	5.79	3.29
ESCC051T5	Tumor	Cold	0.442	0.079	0.066	0.086	0.05	0.047	0.041	0.005	0.16	0.025	0	0	0.878	0.704	1.39	0	0.128	0.061	0.013	0.416	0.619	7.31	2.55
ESCC053N	Normal	Cold	0.172	0.039	0.125	0.016	0.038	0.084	0.154	0	0.338	0.014	0.019	0	0.856	0.631	1.595	0	0	0.142	0.017	0.709	0.627	0.81	3.25
ESCC053T1	Tumor	Hot	0.416	0.036	0.236	0	0	0.146	0.037	0	0.076	0.013	0.04	0	0.789	0.729	2.452	0.002	0	0.163	0	0.207	0.444	6.98	2.26
ESCC053T2	Tumor	Cold	0.442	0.015	0.161	0	0.007	0.061	0.024	0	0.183	0.041	0.067	0	0.799	0.751	1.362	0.053	0.023	0.07	0	0.3	0.521	1.67	7.17
ESCC053T3	Tumor	Cold	0.459	0.055	0.065	0	0.044	0.077	0.038	0	0.155	0.063	0.044	0	0.796	0.759	1.844	0	0.025	0.124	0.067	0.256	0.436	3.32	9.74
ESCC053T4	Tumor	Hot	0.374	0.028	0.251	0.018	0	0.14	0.045	0	0.081	0.057	0.006	0	0.832	0.687	2.401	0.096	0	0.179	0.029	0.215	0.659	4.92	11.52
ESCC053T5	Tumor	Cold	0.467	0.058	0.024	0.011	0.044	0	0.067	0	0.207	0.103	0.02	0	0.817	0.755	1.163	0	0.03	0.101	0.008	0.322	0.507	1.43	3.3
ESCC054N	Normal	Cold	0.215	0.048	0.164	0.005	0.029	0.062	0.133	0	0.257	0.029	0.057	0	0.867	0.636	1.299	0	0	0.265	0.002	0.699	0.632	0.57	5.65
ESCC054T1	Tumor	Cold	0.541	0.031	0.114	0.011	0.02	0.015	0.036	0	0.086	0.112	0.035	0	0.86	0.748	0.546	0	0.095	0.207	0.008	0.373	0.678	1.18	4.39
ESCC054T2	Tumor	Cold	0.482	0.043	0.1	0.015	0.024	0.012	0.042	0	0.091	0.181	0.01	0	0.863	0.715	1.367	0	0.004	0.099	0	0.313	0.598	5.87	3.7
ESCC054T3	Tumor	Cold	0.577	0.042	0.051	0.006	0.033	0.014	0.035	0	0.151	0.07	0.021	0	0.844	0.779	1.485	0	0.033	0.059	0.01	0.27	0.451	4.59	5.03
ESCC054T4	Tumor	Cold	0.42	0.065	0.05	0.041	0.034	0	0.056	0	0.228	0.105	0	0	0.862	0.71	1.748	0.005	0.024	0.094	0.046	0.458	0.627	3.91	10.58
ESCC054T5	Tumor	Cold	0.265	0.066	0.09	0.029	0	0.032	0.019	0	0.09	0.384	0.026	0	0.901	0.548	0.918	0	0.019	0.034	0	0.369	0.825	7.57	12.18
ESCC055N	Normal	Cold	0.192	0.07	0.093	0.033	0.026	0.108	0.13	0.004	0.344	0	0	0	0.848	0.642	1.091	0	0.015	0.268	0.017	0.719	0.634	1	3.11
ESCC055T1	Tumor	Cold	0.281	0.074	0.25	0.054	0.021	0.06	0.011	0	0.073	0.175	0	0	0.874	0.599	2.711	0.02	0	0.136	0.074	0.261	0.711	9.87	37.57
ESCC055T2	Tumor	Cold	0.473	0.118	0.056	0.057	0.018	0.058	0.014	0	0.083	0.122	0	0	0.847	0.713	2.147	0.013	0.027	0.072	0.167	0.383	0.443	17.74	45.4
ESCC055T3	Tumor	Hot	0.551	0.112	0.064	0.056	0.054	0.042	0.025	0	0.054	0.02	0.022	0	0.838	0.757	1.556	0.003	0.041	0.056	0.101	0.388	0.327	18.4	53.72
ESCC055T4	Tumor	Hot	0.361	0.136	0.16	0.08	0.02	0.16	0	0	0.082	0.001	0	0	0.888	0.621	2.245	0.067	0.003	0.075	0.155	0.253	0.581	14.38	38.33
ESCC055T5	Tumor	Hot	0.483	0.12	0.076	0.039	0.042	0.058	0.024	0	0.084	0.054	0.02	0	0.849	0.724	1.506	0.026	0	0.086	0.085	0.431	0.428	14.01	47.67
ESCC056N	Normal	Cold	0.244	0.041	0.063	0	0.03	0.099	0.11	0.015	0.34	0.003	0.056	0	0.858	0.647	1.465	0	0.033	0.345	0	0.662	0.656	0.62	2.65
ESCC056T1	Tumor	Cold	0.499	0.062	0.041	0.011	0.046	0	0.051	0	0.184	0.07	0.036	0	0.86	0.742	1.736	0.005	0	0.079	0	0.822	0.516	7.17	4.27
ESCC056T2	Tumor	Hot	0.431	0.157	0.031	0.06	0.021	0.094	0.045	0	0.12	0.04	0	0	0.898	0.678	2.611	0.041	0.013	0.146	0	0.73	0.454	3.98	27.71
ESCC056T3	Tumor	Cold	0.435	0.076	0.055	0.045	0.065	0	0.04	0	0.206	0.08	0	0	0.892	0.697	2.269	0.059	0	0.154	0.037	0.729	0.397	9.68	35.89
ESCC056T4	Tumor	Cold	0.554	0.076	0.014	0.01	0.039	0.001	0.043	0	0.123	0.114	0.025	0	0.903	0.729	2.516	0	0.037	0.063	0	0.857	0.269	4.98	49.94
ESCC056T5	Tumor	Cold	0.532	0.106	0.022	0.019	0.036	0	0.015	0	0.147	0.094	0.031	0	0.832	0.759	2.307	0.016	0.068	0.009	0	0.833	0.646	3.49	33.02
ESCC057N	Normal	Cold	0.178	0.183	0.06	0.042	0.032	0.028	0.124	0.014	0.257	0.067	0.015	0	0.876	0.611	1.609	0	0	0.289	0.156	0.723	0.67	3.57	13.92
ESCC057T1	Tumor	Hot	0.472	0.076	0.132	0.067	0.029	0.127	0.013	0.002	0.041	0.04	0	0	0.854	0.699	2.587	0.043	0	0.203	0.122	0.646	0.266	26.32	30.75
ESCC057T2	Tumor	Hot	0.438	0.037	0.138	0.062	0.042	0.107	0.02	0	0.047	0.109	0	0	0.867	0.678	1.816	0.011	0	0.198	0.106	0.629	0.284	13.09	36.12
ESCC057T3	Tumor	Hot	0.423	0.089	0.163	0.068	0	0.132	0.024	0.035	0.066	0	0	0	0.873	0.672	1.043	0.04	0	0.176	0.088	0.663	0.351	8.77	10.74
ESCC057T4	Tumor	Hot	0.375	0.144	0.173	0.072	0	0.109	0.005	0.04	0.047	0.035	0	0	0.862	0.645	1.202	0	0.022	0.095	0.05	0.58	0.328	12.62	32.73
ESCC057T5	Tumor	Hot	0.458	0.074	0.13	0.049	0	0.091	0.005	0.132	0.033	0.027	0	0	0.856	0.685	1.844	0.006	0	0.231	0.059	0.677	0.298	9.85	9.61
ESCC058N	Normal	Cold	0.226	0.048	0.116	0.053	0.024	0.103	0.122	0.024	0.247	0.006	0.031	0	0.867	0.637	2.154	0	0.105	0.238	0.001	0.594	0.586	16.18	5.12
ESCC058T1	Tumor	Cold	0.515	0.154	0.019	0.056	0.019	0.06	0.024	0	0.044	0.108	0.001	0	0.889	0.697	3.18	0.011	0.002	0.075	0.072	0.664	0.408	6.91	50.52
ESCC058T2	Tumor	Hot	0.452	0.094	0.028	0.043	0.061	0.119	0.031	0	0.105	0.067	0	0	0.872	0.697	3.346	0	0.041	0.018	0	0.655	0.42	3.26	10.84
ESCC058T3	Tumor	Hot	0.375	0.109	0.025	0.11	0	0.141	0.014	0	0.029	0.197	0	0	0.899	0.598	2.094	0.011	0.084	0.004	0.017	0.496	0.618	5.67	14.8
ESCC058T4	Tumor	Cold	0.606	0.061	0.016	0.065	0.082	0	0.036	0	0.085	0.048	0	0	0.836	0.789	3.246	0.001	0.034	0.054	0	0.736	0.303	7.97	37.47
ESCC058T5	Tumor	Cold	0.631	0.073	0.014	0.046	0.02	0.024	0.035	0	0.068	0.088	0	0	0.876	0.772	1.293	0	0.073	0.161	0.01	0.853	0.253	3.44	14.91
ESCC059N	Normal	Cold	0.11	0.055	0.069	0.005	0.028	0.054	0.164	0.003	0.457	0.022	0.033	0	0.857	0.601	2.021	0.013	0	0.325	0	0.801	0.654	1.07	6.45
ESCC059T1	Tumor	Hot	0.412	0.095	0.124	0.055	0	0.149	0.026	0	0.06	0.067	0.011	0	0.88	0.661	1.967	0	0.028	0.093	0.054	0.439	0.569	8.66	19.68
ESCC059T2	Tumor	Cold	0.4	0.117	0.068	0.041	0	0.109	0.026	0	0.06	0.179	0	0	0.879	0.649	2.575	0.035	0	0.24	0.021	0.52	0.704	9.28	7.25
ESCC059T3	Tumor	Cold	0.507	0.047	0.063	0	0.018	0.057	0.045	0	0.106	0.119	0.039	0	0.82	0.759	1.195	0	0	0.122	0	0.403	0.472	3.37	6.26
ESCC059T5	Tumor	Cold	0.521	0.075	0.024	0	0.044	0.023	0.052	0	0.173	0.047	0.041	0	0.862	0.75	1.664	0	0.033	0	0.018	0.565	0.5	3.18	7.61
ESCC060N	Normal	Cold	0.214	0.041	0.088	0.003	0.03	0.047	0.148	0.005	0.358	0.021	0.046	0	0.835	0.659	1.782	0	0.1	0.129	0.005	0.79	0.499	2.18	1.58
ESCC060T1	Tumor	Cold	0.396	0.044	0.03	0	0.043	0.047	0.044	0	0.16	0.222	0.014	0	0.82	0.711	3.339	0	0.077	0.177	0.003	0.415	0.503	4.13	14.46
ESCC060T2	Tumor	Cold	0.466	0.043	0.125	0.013	0.008	0.073	0.019	0	0.08	0.175	0	0	0.808	0.736	2.457	0	0	0.217	0	0.318	0.509	2.59	12.26
ESCC060T3	Tumor	Cold	0.468	0.028	0.128	0.029	0.045	0.061	0.024	0	0.082	0.135	0	0	0.821	0.734	3.977	0.04	0.013	0.108	0	0.268	0.457	8.23	12.66
ESCC060T4	Tumor	Cold	0.425	0.097	0.013	0.062	0.073	0.003	0.037	0.024	0.171	0.095	0	0	0.829	0.723	2.644	0	0.033	0.141	0.013	0.4	0.595	10.09	9.84
ESCC060T5	Tumor	Cold	0.377	0.068	0.009	0.051	0.056	0.005	0.028	0	0.18	0.226	0	0	0.849	0.68	2.648	0	0.001	0.171	0.003	0.456	0.592	7.13	9.03
ESCC061N	Normal	Cold	0.228	0	0.079	0	0	0.101	0.187	0.14	0.2	0	0.064	0	0.774	0.71	0.903	0	0	0.293	0.004	0.754	0.875	1.15	0.19
ESCC061T2	Tumor	Hot	0.541	0.039	0.048	0.032	0.006	0.24	0.012	0.003	0.045	0.002	0.033	0	0.839	0.725	2.888	0	0.02	0.095	0.1	0.21	0.374	19.35	25.14
ESCC061T3	Tumor	Hot	0.361	0.06	0.104	0.075	0.029	0.343	0	0.007	0.021	0	0	0	0.904	0.556	3.529	0.104	0.091	0.014	0.187	0.149	0.522	32.48	57.65
ESCC061T4	Tumor	Hot	0.21	0.089	0.177	0.1	0	0.396	0	0	0.029	0	0	0	0.927	0.45	4.612	0.129	0.122	0.156	0.055	0.258	0.583	35.29	19.99
ESCC061T5	Tumor	Hot	0.524	0.07	0.073	0.026	0.001	0.217	0.008	0	0.066	0	0.016	0	0.818	0.743	3.637	0.127	0.048	0.02	0.104	0.416	0.329	18.98	26.74
ESCC062N	Normal	Cold	0.116	0.065	0.044	0.027	0.019	0.06	0.172	0	0.459	0.038	0	0	0.871	0.587	1.526	0.039	0	0.294	0.011	0.829	0.675	1.04	2.92
ESCC062T1	Tumor	Cold	0.579	0.019	0.042	0	0.025	0.012	0.044	0	0.099	0.137	0.043	0	0.847	0.769	0.911	0.01	0.018	0.124	0.006	0.215	0.454	2.02	1.26
ESCC062T2	Tumor	Cold	0.623	0.045	0.038	0	0.003	0.082	0.041	0	0.106	0.046	0.015	0	0.843	0.795	1.275	0.089	0.13	0	0.129	0.142	0.278	4.86	2.85
ESCC062T3	Tumor	Hot	0.421	0.078	0.099	0.068	0	0.094	0.044	0	0.119	0.076	0	0	0.876	0.69	1.22	0.023	0.078	0.086	0.031	0.233	0.586	4.9	2.02
ESCC062T4	Tumor	Cold	0.374	0.108	0.086	0.077	0.026	0.051	0.027	0	0.217	0.035	0	0	0.869	0.684	1.828	0	0.036	0.109	0.006	0.402	0.708	6.15	4.12
ESCC062T5	Tumor	Cold	0.478	0.053	0.026	0	0.032	0	0.074	0	0.158	0.142	0.036	0	0.876	0.72	0.546	0.001	0.154	0.194	0.005	0.332	0.518	1.93	3.29
ESCC063N	Normal	Cold	0.147	0.084	0.079	0	0.031	0.05	0.157	0	0.336	0.076	0.04	0	0.872	0.61	0.963	0	0.041	0.079	0.006	0.73	0.713	0.84	1.95
ESCC063T1	Tumor	Hot	0.245	0.079	0.178	0.062	0.032	0.151	0.044	0	0.145	0.046	0.019	0	0.894	0.589	2.356	0	0.032	0.094	0.036	0.456	0.827	12.43	4.04
ESCC063T2	Tumor	Cold	0.354	0.16	0	0.006	0.023	0.134	0.037	0	0.088	0.193	0.006	0	0.76	0.718	2.725	0.071	0	0.105	0.047	0.269	0.659	13.9	12.35
ESCC063T3	Tumor	Hot	0.418	0.096	0.121	0.029	0.04	0.097	0.011	0	0.164	0.014	0.011	0	0.813	0.729	2.342	0.025	0	0.183	0.029	0.343	0.816	10.7	12.61
ESCC063T4	Tumor	Hot	0.497	0.097	0.058	0.01	0.001	0.116	0.027	0	0.059	0.121	0.013	0	0.752	0.779	1.609	0.014	0	0.117	0.006	0.615	0.864	3.78	1.81
ESCC063T5	Tumor	Cold	0.513	0.081	0.085	0.045	0.051	0	0.021	0	0.172	0.019	0.012	0	0.808	0.776	1.696	0.019	0	0.184	0.071	0.494	0.632	12.1	5.44
ESCC064N	Normal	Hot	0.195	0.071	0.231	0.087	0.032	0.073	0.07	0	0.161	0.037	0.044	0	0.908	0.561	2.563	0.079	0.014	0.234	0.002	0.495	0.787	26.77	14.68
ESCC064T1	Tumor	Cold	0.633	0.025	0.025	0.034	0.041	0	0.022	0	0.045	0.177	0	0	0.871	0.76	1.183	0	0.026	0.023	0	0.206	0.42	2.75	4.48
ESCC064T2	Tumor	Hot	0.496	0.053	0.076	0.073	0.003	0.084	0.029	0	0.098	0.074	0.012	0	0.833	0.742	1.05	0	0	0.126	0.025	0.248	0.558	8.49	10.34
ESCC064T3	Tumor	Cold	0.62	0.031	0.058	0.05	0.008	0.042	0.018	0	0.061	0.108	0.005	0	0.808	0.799	1.692	0	0	0.116	0.004	0.175	0.424	5.21	6.89
ESCC064T4	Tumor	Hot	0.499	0.068	0.101	0.055	0.021	0.069	0.024	0	0.07	0.063	0.029	0	0.859	0.722	1.888	0	0	0.096	0.016	0.281	0.566	9.35	9.83
ESCC064T5	Tumor	Cold	0.593	0.044	0.054	0.021	0.012	0.02	0.018	0	0.059	0.176	0.003	0	0.858	0.753	1.214	0	0.002	0.095	0.005	0.308	0.539	3.02	19.35
ESCC065N	Normal	Cold	0.373	0.048	0.085	0.027	0.021	0.072	0.111	0.035	0.217	0	0.011	0	0.843	0.713	0.963	0.019	0.008	0.164	0.023	0.546	0.655	10.44	2.96
ESCC065T1	Tumor	Cold	0.388	0.103	0.016	0.052	0.05	0.06	0.02	0	0.146	0.165	0	0	0.86	0.676	2.328	0	0.061	0.067	0.011	0.3	0.665	17.94	13.79
ESCC065T2	Tumor	Cold	0.505	0.062	0.036	0.031	0.082	0	0.043	0.017	0.177	0.027	0.021	0	0.828	0.763	2.72	0.038	0	0.253	0.138	0.269	0.58	21.44	5.21
ESCC065T3	Tumor	Cold	0.502	0.053	0.012	0.008	0.06	0	0.042	0	0.15	0.16	0.012	0	0.816	0.757	0.444	0	0	0.07	0	0.383	0.585	1.74	1.2
ESCC065T5	Tumor	Cold	0.509	0.019	0	0	0.062	0.002	0.055	0	0.161	0.188	0.005	0	0.805	0.765	1.384	0	0	0.059	0.022	0.349	0.596	4.53	3.02
ESCC066N	Normal	Cold	0.145	0.084	0.059	0.043	0.04	0.005	0.151	0	0.341	0.131	0	0	0.88	0.6	1.138	0	0.046	0.326	0.059	0.745	0.769	1.69	4.42
ESCC066T1	Tumor	Cold	0.549	0.004	0.032	0	0.045	0.013	0.043	0	0.226	0.064	0.024	0	0.818	0.782	1.491	0	0.156	0.223	0.024	0.912	0.351	3.13	1.74
ESCC066T2	Tumor	Cold	0.682	0.007	0.024	0	0.032	0.054	0.038	0	0.065	0.075	0.022	0	0.801	0.832	2.776	0.041	0.071	0.13	0.046	0.835	0.276	5.58	2.52
ESCC066T3	Tumor	Cold	0.667	0.017	0.031	0.017	0.039	0.022	0.045	0	0.079	0.054	0.029	0	0.81	0.825	1.683	0.083	0.048	0	0.052	0.623	0.325	3.92	2.82
ESCC066T4	Tumor	Cold	0.547	0.025	0.052	0.038	0.03	0.059	0.037	0	0.059	0.153	0	0	0.826	0.76	1.35	0.063	0.13	0.036	0	0.696	0.4	2.68	0.95
ESCC066T5	Tumor	Cold	0.61	0.009	0.024	0.045	0.02	0.016	0.046	0	0.144	0.087	0	0	0.816	0.803	1.646	0	0.075	0.125	0.021	0.903	0.342	2.45	1.46
ESCC067N	Normal	Cold	0.156	0.054	0.012	0.021	0.001	0.031	0.113	0	0.181	0.422	0.009	0	0.891	0.548	0.782	0.008	0.025	0.277	0.021	0.736	0.701	1.49	4.36
ESCC067T1	Tumor	Hot	0.493	0.121	0.074	0.117	0.042	0.126	0	0	0.008	0.02	0	0	0.897	0.658	2.766	0.156	0.044	0	0.081	0.578	0.478	18.3	16.93
ESCC067T2	Tumor	Hot	0.544	0.079	0.126	0.065	0.047	0.014	0.024	0	0.055	0.044	0.002	0	0.872	0.736	2.067	0.101	0.099	0.07	0.073	0.717	0.451	15.79	4.98
ESCC067T3	Tumor	Hot	0.572	0.075	0.11	0.035	0.045	0.037	0.023	0	0.043	0.053	0.008	0	0.872	0.747	1.922	0.061	0.073	0.019	0.031	0.649	0.369	16.66	8.95
ESCC067T4	Tumor	Cold	0.585	0.041	0.054	0.078	0.037	0.027	0.014	0	0.036	0.128	0	0	0.846	0.756	2.183	0.05	0.018	0.085	0.058	0.798	0.249	8.55	8.77
ESCC067T5	Tumor	Cold	0.515	0.059	0.058	0.057	0.031	0.062	0.011	0	0.017	0.19	0	0	0.879	0.689	1.637	0.047	0.127	0.037	0.035	0.705	0.392	5.75	9.32
ESCC068N	Normal	Cold	0.288	0.035	0.073	0.004	0.033	0.042	0.135	0.033	0.282	0.028	0.048	0	0.837	0.686	1.384	0.026	0.069	0.221	0.027	0.762	0.566	2.56	2.75
ESCC068T1	Tumor	Cold	0.442	0.1	0.02	0.04	0.03	0.08	0.037	0	0.113	0.138	0	0	0.841	0.713	3.203	0.144	0.048	0.087	0.056	0.515	0.644	13.03	7.08
ESCC068T2	Tumor	Cold	0.588	0.046	0.023	0	0.005	0.038	0.012	0	0.058	0.217	0.012	0	0.822	0.761	1.48	0.023	0	0.158	0	0.3	0.495	3.39	2.16
ESCC068T4	Tumor	Cold	0.278	0.148	0	0.001	0	0.028	0	0	0	0.545	0	0	0.947	0.395	2.531	0	0.012	0.088	0.003	0.411	0.765	15.97	72.73
ESCC068T5	Tumor	Cold	0.59	0.082	0	0.024	0.013	0.019	0.036	0	0.083	0.154	0	0	0.831	0.771	1.692	0.007	0.054	0.172	0	0.533	0.612	3.7	3.96
ESCC069N	Normal	Cold	0.176	0.033	0.119	0.032	0.048	0.07	0.145	0.007	0.324	0.017	0.031	0	0.853	0.634	1.585	0.024	0.1	0.22	0.047	0.747	0.646	3.58	6.25
ESCC069T1	Tumor	Hot	0.42	0.049	0.183	0.03	0.001	0.138	0.009	0	0.053	0.106	0.012	0	0.876	0.661	2.801	0.077	0.009	0.078	0.104	0.304	0.513	13.48	25.27
ESCC069T2	Tumor	Hot	0.519	0.018	0.159	0.033	0.001	0.156	0.019	0	0.067	0.028	0	0	0.803	0.76	2.014	0.041	0.092	0.163	0.006	0.262	0.343	5.79	18.72
ESCC069T3	Tumor	Hot	0.545	0.006	0.153	0.029	0.02	0.074	0.031	0	0.068	0.059	0.016	0	0.778	0.791	1.632	0.064	0.076	0.114	0.035	0.253	0.287	4.89	10.84
ESCC069T4	Tumor	Hot	0.47	0.026	0.153	0.067	0.058	0.09	0.03	0	0.081	0.016	0.01	0	0.849	0.714	1.899	0.039	0	0.092	0.018	0.315	0.269	4.87	88.79
ESCC069T5	Tumor	Hot	0.565	0.054	0.071	0.048	0.011	0.135	0.028	0.008	0.068	0	0.011	0	0.841	0.76	2.962	0.093	0.11	0.02	0.191	0.415	0.45	23.45	28.08
ESCC070N	Normal	Cold	0.21	0.026	0.203	0.052	0.034	0.045	0.108	0.005	0.246	0.009	0.061	0	0.849	0.641	1.151	0	0.013	0.3	0	0.645	0.641	3.05	2.28
ESCC070T1	Tumor	Cold	0.455	0.008	0.135	0.029	0.015	0.029	0.02	0	0.245	0.035	0.029	0	0.775	0.773	1.39	0.009	0.014	0.151	0.007	0.372	0.51	4.45	3.72
ESCC070T2	Tumor	Cold	0.388	0.045	0.079	0.065	0.024	0.014	0.021	0	0.323	0.028	0.013	0	0.804	0.731	0.978	0	0.024	0.067	0	0.392	0.618	13.87	2.94
ESCC070T3	Tumor	Cold	0.487	0.01	0.114	0.041	0.021	0.039	0.026	0	0.214	0.031	0.017	0	0.769	0.788	1.163	0	0	0.151	0	0.306	0.612	17.49	5.63
ESCC070T4	Tumor	Hot	0.481	0	0.225	0.081	0	0.117	0.021	0	0.062	0.013	0	0	0.799	0.741	1.59	0.016	0	0.229	0.01	0.195	0.546	15.61	6.31
ESCC070T5	Tumor	Cold	0.394	0.041	0.142	0.065	0.015	0.056	0.02	0	0.171	0.097	0	0	0.802	0.73	0.604	0	0.014	0.146	0	0.364	0.63	7.75	3.16
ESCC071N	Normal	Cold	0.261	0.05	0.065	0.062	0.03	0.08	0.157	0.005	0.262	0.028	0	0	0.846	0.671	0.903	0.028	0.014	0.349	0.002	0.746	0.58	0.73	3.99
ESCC071T1	Tumor	Cold	0.478	0.024	0	0.05	0.02	0.002	0.043	0	0.099	0.285	0	0	0.792	0.739	1.138	0	0.084	0.067	0.004	0.288	0.454	1.13	4.61
ESCC071T2	Tumor	Hot	0.427	0.046	0.081	0.083	0.018	0.128	0.028	0	0.081	0.107	0	0	0.81	0.719	1.709	0.103	0.07	0.061	0.028	0.287	0.581	4.17	4.13
ESCC071T3	Tumor	Cold	0.301	0.066	0	0.06	0	0.034	0.037	0	0.117	0.385	0	0	0.87	0.597	1.77	0	0.02	0.123	0	0.563	0.764	2.58	6.05
ESCC071T4	Tumor	Cold	0.558	0.044	0.022	0	0.023	0.066	0.048	0	0.132	0.097	0.009	0	0.848	0.767	1.891	0.049	0	0.1	0.075	0.258	0.434	3.66	2.5
ESCC071T5	Tumor	Cold	0.439	0.068	0	0.057	0.026	0	0.05	0	0.14	0.22	0	0	0.829	0.716	1.176	0.099	0.089	0.046	0.066	0.337	0.611	3.3	1.1
ESCC072N	Normal	Cold	0.172	0.098	0.082	0.081	0.028	0.097	0.128	0.039	0.276	0	0	0	0.869	0.618	1.111	0.001	0.021	0.286	0.023	0.695	0.672	2.99	3.58
ESCC072T1	Tumor	Cold	0.516	0.044	0.036	0.054	0.029	0	0.038	0	0.139	0.144	0	0	0.878	0.729	1.157	0	0.052	0.05	0	0.58	0.491	4.93	4.01
ESCC072T2	Tumor	Cold	0.535	0.063	0.043	0.045	0.055	0	0.047	0	0.157	0.055	0	0	0.891	0.739	1.345	0.011	0.052	0.109	0.03	0.694	0.459	5.52	6.43
ESCC072T3	Tumor	Cold	0.534	0.065	0.064	0	0	0.047	0.04	0	0.11	0.127	0.013	0	0.869	0.741	1.293	0	0.054	0.002	0.01	0.358	0.361	4.11	7.85
ESCC072T4	Tumor	Cold	0.418	0.105	0.049	0.053	0.023	0.011	0.063	0	0.169	0.109	0	0	0.88	0.694	1.322	0.003	0.097	0.048	0.027	0.585	0.545	5.31	3.27
ESCC072T5	Tumor	Cold	0.394	0.093	0.032	0.064	0.042	0.001	0.029	0	0.208	0.137	0	0	0.873	0.684	0.379	0	0.057	0.021	0.007	0.686	0.473	2.28	5.09
ESCC073N	Normal	Cold	0.233	0.115	0.102	0.049	0.02	0.106	0.096	0.01	0.238	0.029	0	0	0.855	0.648	1.891	0	0.091	0.232	0.054	0.617	0.532	3.58	4.17
ESCC073T1	Tumor	Cold	0.464	0.049	0.125	0.009	0.042	0.059	0.014	0	0.14	0	0.098	0	0.744	0.782	2.575	0.044	0	0.257	0.07	0.191	0.595	8.66	15.14
ESCC073T2	Tumor	Hot	0.455	0.067	0.151	0.021	0.063	0.039	0.014	0	0.118	0	0.072	0	0.791	0.75	1.59	0.029	0.084	0.092	0.07	0.278	0.527	2.66	7.22
ESCC073T3	Tumor	Hot	0.378	0.044	0.272	0.032	0	0.188	0	0	0.06	0	0.026	0	0.869	0.632	1.941	0.07	0.032	0.064	0.089	0.368	0.729	9	6.12
ESCC073T4	Tumor	Hot	0.335	0.07	0.195	0.053	0.022	0.095	0.066	0	0.165	0	0	0	0.856	0.674	1.064	0.014	0.092	0.198	0.024	0.464	0.676	3.04	6.6
ESCC073T5	Tumor	Hot	0.325	0.026	0.186	0.065	0.073	0.085	0.037	0	0.094	0.037	0.073	0	0.855	0.641	2.87	0.098	0.057	0.145	0.136	0.236	0.793	14.08	11.87
ESCC074N	Normal	Cold	0.165	0.169	0.078	0.025	0.02	0.086	0.128	0	0.279	0.049	0.001	0	0.876	0.611	1.111	0.037	0.004	0.253	0.003	0.717	0.739	0.68	3.74
ESCC074T1	Tumor	Cold	0.636	0.021	0.034	0.018	0.038	0.036	0.047	0	0.129	0.014	0.026	0	0.816	0.816	1.791	0.052	0.061	0.133	0.014	0.409	0.521	5.23	1.55
ESCC074T2	Tumor	Cold	0.319	0.129	0.073	0.061	0.038	0.089	0.067	0	0.147	0.069	0.008	0	0.85	0.67	1.064	0.083	0.002	0.193	0.004	0.365	0.628	4.17	2.74
ESCC074T3	Tumor	Hot	0.576	0.025	0.07	0.035	0.007	0.099	0.051	0.01	0.102	0.016	0.009	0	0.789	0.805	1.731	0.028	0	0.2	0.004	0.27	0.735	5.93	4
ESCC074T5	Tumor	Cold	0.442	0.111	0.04	0.039	0.045	0.056	0.051	0	0.125	0.067	0.025	0	0.868	0.706	2.526	0.027	0	0.199	0.065	0.296	0.635	18.2	7.92
ESCC075N	Normal	Cold	0.142	0.134	0.078	0.05	0.018	0.078	0.096	0	0.195	0.199	0.01	0	0.899	0.563	1.778	0.053	0	0.189	0.005	0.618	0.684	4.04	8.08
ESCC075T1	Tumor	Cold	0.384	0.063	0.148	0.042	0.032	0.049	0.016	0	0.05	0.217	0	0	0.894	0.625	1.945	0	0.014	0.062	0	0.465	0.638	6.47	11.6
ESCC075T2	Tumor	Cold	0.449	0.103	0.047	0.031	0.025	0	0.027	0	0.133	0.169	0.015	0	0.879	0.689	2.395	0	0.063	0.038	0	0.481	0.653	12.1	12.36
ESCC075T3	Tumor	Cold	0.465	0.064	0.033	0.036	0	0.058	0.006	0	0.026	0.311	0	0	0.89	0.635	2.763	0	0.029	0.024	0.048	0.513	0.577	4.76	14.58
ESCC075T4	Tumor	Cold	0.427	0.127	0.031	0.065	0.022	0.023	0.031	0	0.18	0.095	0	0	0.835	0.721	2.425	0	0.031	0.032	0	0.47	0.568	7.86	8.66
ESCC075T5	Tumor	Cold	0.492	0.152	0	0.036	0.046	0	0.022	0	0.185	0.051	0.016	0	0.839	0.744	1.996	0	0.035	0.05	0.001	0.557	0.552	5.25	7.78
ESCC076N	Normal	Cold	0.128	0.087	0.022	0.077	0	0.098	0.095	0	0.224	0.269	0	0	0.865	0.592	2.662	0.044	0.046	0.21	0	0.706	0.653	4.69	7.57
ESCC076T2	Tumor	Cold	0.514	0.069	0.032	0.032	0.056	0.036	0.036	0	0.186	0.04	0	0	0.855	0.75	1.305	0	0.056	0.067	0	0.263	0.531	3.4	2.55
ESCC076T3	Tumor	Cold	0.619	0.008	0.04	0	0.002	0.063	0.048	0	0.127	0.056	0.036	0	0.83	0.8	1.176	0.002	0	0.147	0.002	0.212	0.515	7.53	4.75
ESCC076T4	Tumor	Cold	0.216	0.149	0.098	0.102	0	0.128	0.03	0	0.105	0.172	0	0	0.887	0.569	1.807	0.037	0.055	0.04	0	0.4	0.789	7.69	3.41
ESCC076T5	Tumor	Cold	0.472	0.057	0.039	0.051	0.043	0.031	0.05	0	0.216	0.04	0	0	0.854	0.737	1.7	0	0.021	0.08	0.005	0.296	0.616	6.88	4.62
ESCC077N	Normal	Cold	0.162	0.063	0.109	0.058	0.049	0.121	0.12	0.031	0.237	0.001	0.049	0	0.88	0.596	2.074	0	0	0.275	0.017	0.668	0.677	2.17	4.5
ESCC077T1	Tumor	Hot	0.448	0.036	0.216	0.036	0	0.183	0.002	0.013	0.054	0.012	0	0	0.752	0.753	1.722	0.089	0	0	0.128	0.579	0.476	3.73	3.92
ESCC077T2	Tumor	Hot	0.524	0.101	0.106	0.03	0.001	0.144	0	0	0.071	0.01	0.014	0	0.723	0.806	1.77	0.028	0.033	0.116	0.008	0.574	0.394	7.57	31.7
ESCC077T3	Tumor	Hot	0.259	0.144	0.039	0.065	0	0.231	0	0	0.128	0.135	0	0	0.855	0.611	2.878	0.119	0.021	0.045	0.112	0.509	0.738	11.51	18.74
ESCC077T4	Tumor	Cold	0.233	0.08	0.03	0.009	0	0.076	0	0	0.053	0.519	0	0	0.896	0.5	2.438	0	0	0.075	0.11	0.606	0.717	6.38	8.77
ESCC077T5	Tumor	Hot	0.409	0.061	0.137	0.016	0	0.149	0.01	0	0.145	0.057	0.016	0	0.769	0.749	3.782	0	0	0.175	0.064	0.623	0.637	17.44	20.6
ESCC078N	Normal	Cold	0.192	0.034	0.078	0	0.007	0.028	0.164	0.032	0.334	0.039	0.092	0	0.827	0.66	1.091	0	0	0.213	0	0.813	0.587	0.68	3.71
ESCC078T1	Tumor	Cold	0.459	0.014	0.076	0.023	0	0.095	0.082	0	0.164	0.08	0.006	0	0.746	0.794	1.183	0	0.03	0.081	0.013	0.486	0.499	3.32	1.64
ESCC078T2	Tumor	Cold	0.416	0.001	0.067	0.01	0	0.111	0.056	0	0.118	0.22	0	0	0.765	0.752	0.986	0	0.034	0.023	0	0.287	0.462	3.94	2.25
ESCC078T3	Tumor	Cold	0.389	0.043	0.089	0.001	0	0.103	0.047	0	0.108	0.179	0.043	0	0.719	0.769	1.618	0	0.043	0.012	0	0.312	0.514	3.87	3.65
ESCC078T4	Tumor	Cold	0.397	0.063	0.075	0.049	0	0.093	0.043	0	0.123	0.157	0	0	0.683	0.795	1.536	0.013	0	0.2	0.038	0.29	0.523	4.28	4.16
ESCC078T5	Tumor	Cold	0.251	0.117	0.017	0.011	0.009	0.059	0.047	0	0.226	0.263	0	0	0.788	0.681	1.176	0	0	0.091	0.017	0.425	0.697	2.32	3.1
ESCC080N	Normal	Cold	0.16	0.087	0.059	0.025	0.05	0.03	0.191	0.006	0.354	0.029	0.01	0	0.86	0.624	1.333	0.011	0	0.196	0	0.78	0.659	0.4	1.56
ESCC080T1	Tumor	Cold	0.605	0.04	0.025	0	0.038	0.008	0.039	0	0.175	0.053	0.018	0	0.84	0.791	1.82	0.022	0	0.192	0.029	0.288	0.416	5.59	9.1
ESCC080T2	Tumor	Cold	0.416	0.086	0.088	0	0.022	0.045	0.022	0	0.264	0.027	0.03	0	0.88	0.696	1.501	0	0	0.171	0.032	0.416	0.561	3.4	8.36
ESCC080T3	Tumor	Cold	0.38	0.062	0.112	0.024	0.035	0.042	0.04	0	0.29	0.011	0.004	0	0.88	0.684	1.322	0.012	0	0.224	0	0.451	0.728	3.09	6.49
ESCC080T4	Tumor	Cold	0.169	0.2	0.045	0.092	0.012	0.056	0.036	0	0.188	0.202	0	0	0.911	0.539	1.949	0	0	0.219	0.006	0.52	0.816	4.54	12.41
ESCC080T5	Tumor	Cold	0.406	0.096	0.044	0.029	0.035	0.013	0.045	0.008	0.301	0.009	0.013	0	0.893	0.683	1.411	0.017	0.081	0.218	0.091	0.426	0.627	0.49	6.39
ESCC081N	Normal	Cold	0.13	0.064	0.101	0	0.035	0.106	0.145	0	0.375	0.011	0.033	0	0.85	0.62	0.918	0.031	0.061	0.129	0.032	0.594	0.52	0.56	3.66
ESCC081T1	Tumor	Cold	0.514	0.015	0.127	0.008	0.026	0.074	0.03	0.006	0.102	0.065	0.033	0	0.797	0.774	1.761	0.1	0.093	0.192	0.017	0.203	0.413	4.86	11.39
ESCC081T2	Tumor	Hot	0.534	0.007	0.077	0.08	0.027	0.089	0.03	0.004	0.073	0.077	0	0	0.755	0.795	1.556	0.053	0.032	0.211	0.009	0.185	0.396	6.35	6.65
ESCC081T3	Tumor	Cold	0.552	0.049	0.068	0	0.02	0.075	0.035	0	0.087	0.078	0.035	0	0.79	0.791	2.067	0.088	0	0.231	0.009	0.191	0.361	2.68	18.16
ESCC081T5	Tumor	Cold	0.438	0.042	0.074	0	0.009	0.07	0.05	0	0.218	0.051	0.048	0	0.825	0.741	1.202	0.028	0.103	0.137	0.064	0.344	0.495	6.58	7.09
ESCC082N	Normal	Hot	0.149	0.181	0.041	0.084	0	0.242	0.065	0	0.116	0.1	0.022	0	0.919	0.511	3.411	0.203	0.074	0.115	0.074	0.486	0.664	10.51	20.34
ESCC082T1	Tumor	Cold	0.53	0.043	0.033	0.044	0	0.026	0.045	0	0.103	0.177	0	0	0.784	0.78	0.911	0.021	0.071	0.128	0.019	0.224	0.383	1.65	9.84
ESCC082T2	Tumor	Cold	0.516	0.01	0.026	0.044	0.026	0	0.062	0	0.249	0.06	0.007	0	0.827	0.766	0.949	0	0.084	0.113	0	0.192	0.32	2.7	29.59
ESCC082T4	Tumor	Cold	0.377	0.094	0.024	0.099	0.049	0	0.058	0	0.185	0.113	0	0	0.831	0.708	1.836	0	0.009	0.153	0.003	0.24	0.437	6.89	22.14
ESCC082T5	Tumor	Cold	0.253	0.109	0.068	0.082	0.041	0.032	0.046	0	0.214	0.143	0.011	0	0.872	0.629	1.77	0	0	0.154	0.004	0.352	0.616	0.57	1.58
ESCC083N	Normal	Cold	0.03	0.136	0.07	0	0.022	0.085	0.211	0.003	0.394	0	0.049	0	0.906	0.533	2.614	0	0.013	0.083	0	0.695	0.859	0.09	25.05
ESCC083T1	Tumor	Hot	0.476	0.094	0.053	0.054	0.018	0.131	0.039	0	0.092	0.018	0.026	0	0.756	0.776	1.748	0.013	0	0.174	0.016	0.175	0.472	8.28	7.12
ESCC083T2	Tumor	Hot	0.443	0.107	0.098	0.037	0.032	0.082	0.05	0	0.107	0.019	0.025	0	0.787	0.755	2.436	0.019	0	0.181	0.027	0.328	0.52	8.02	7.19
ESCC083T3	Tumor	Cold	0.48	0.066	0.059	0.014	0.028	0.074	0.041	0	0.159	0.026	0.053	0	0.741	0.798	2.475	0.015	0.085	0.232	0.009	0.278	0.541	7.07	5.97
ESCC083T4	Tumor	Cold	0.313	0.181	0.04	0.035	0	0.139	0.08	0	0.209	0.002	0	0	0.833	0.689	2.683	0.012	0	0.296	0.016	0.442	0.573	7.38	12.13
ESCC083T5	Tumor	Cold	0.528	0.071	0.047	0.07	0.043	0.03	0.05	0	0.087	0.049	0.024	0	0.719	0.821	2.585	0.034	0	0.186	0.001	0.2	0.425	11.35	10.23
ESCC085N	Normal	Cold	0.126	0.104	0.131	0	0.023	0.044	0.179	0	0.364	0	0.03	0	0.886	0.588	0.556	0	0	0.274	0.027	0.701	0.693	0.41	3.47
ESCC085T2	Tumor	Hot	0.418	0.057	0.19	0.08	0.001	0.097	0.039	0	0.081	0.038	0	0	0.804	0.725	2.503	0.023	0.03	0.067	0	0.373	0.471	11.2	25.34
ESCC085T3	Tumor	Hot	0.689	0.03	0.092	0.089	0	0.038	0	0	0.043	0.019	0	0	0.614	0.916	2.501	0	0.016	0.066	0	0.33	0.36	10.24	13.03
ESCC085T5	Tumor	Hot	0.345	0.041	0.119	0	0	0.165	0.054	0	0.097	0.111	0.068	0	0.689	0.774	3.561	0.167	0	0.099	0.03	0.398	0.349	17.25	27.37
ESCC086N	Normal	Cold	0.122	0.064	0.047	0.004	0.029	0.033	0.182	0	0.387	0.09	0.04	0	0.82	0.644	0.705	0.017	0.042	0.264	0	0.801	0.573	1.38	5.41
ESCC086T1	Tumor	Cold	0.453	0.086	0.088	0.068	0.01	0.064	0.037	0.003	0.154	0.039	0	0	0.855	0.723	1.333	0	0.034	0.112	0.004	0.515	0.386	2.17	3.38
ESCC086T2	Tumor	Cold	0.539	0.071	0.062	0.023	0.003	0.05	0.024	0	0.093	0.135	0	0	0.831	0.757	0.816	0.039	0.124	0.06	0.006	0.531	0.291	1.63	3.63
ESCC086T3	Tumor	Cold	0.5	0.041	0.032	0.088	0.064	0	0.05	0.007	0.112	0.107	0	0	0.826	0.754	0.496	0	0.062	0.08	0	0.444	0.357	1.4	1.27
ESCC086T4	Tumor	Cold	0.67	0	0.085	0.057	0.021	0.031	0.022	0	0.039	0.075	0	0	0.832	0.808	0.824	0	0.085	0.024	0	0.805	0.426	0.78	1.52
ESCC086T5	Tumor	Cold	0.603	0.038	0.03	0.084	0.05	0.004	0.038	0.014	0.09	0.049	0	0	0.8	0.806	0.872	0.008	0.126	0.051	0	0.388	0.267	0.23	2.8
ESCC087N	Normal	Cold	0.224	0.066	0.061	0.01	0.039	0.027	0.151	0	0.319	0.065	0.038	0	0.829	0.671	1.257	0.046	0.012	0.213	0	0.784	0.547	1.04	7.63
ESCC087T1	Tumor	Cold	0.673	0.024	0.031	0.045	0.004	0.05	0.016	0.005	0.127	0.024	0	0	0.716	0.873	1.208	0	0.048	0.207	0	0.341	0.466	1.86	3.05
ESCC087T2	Tumor	Cold	0.63	0.009	0.029	0.1	0.011	0.058	0.018	0	0.098	0.046	0	0	0.694	0.862	1.753	0.07	0.137	0.141	0.066	0.354	0.674	4.7	5
ESCC087T3	Tumor	Cold	0.652	0.014	0	0.065	0	0.078	0	0	0.086	0.105	0	0	0.668	0.874	1.541	0.035	0	0.415	0	0.319	0.511	4.59	2.8
ESCC087T4	Tumor	Hot	0.659	0	0.024	0.108	0	0.081	0	0	0.089	0.038	0	0	0.647	0.888	1.82	0.04	0	0.256	0.006	0.24	0.316	4.01	3.79
ESCC087T5	Tumor	Cold	0.709	0	0.028	0.055	0.002	0.065	0.008	0.019	0.098	0.015	0	0	0.692	0.891	1.778	0.039	0.008	0.307	0.015	0.3	0.643	5.34	4.45
ESCC088N	Normal	Cold	0.21	0.042	0.061	0.025	0.049	0.087	0.155	0.012	0.317	0.013	0.029	0	0.835	0.659	2.251	0.041	0.016	0.244	0.085	0.69	0.555	4.35	4.39
ESCC088T1	Tumor	Cold	0.316	0.073	0	0.056	0.005	0.143	0	0	0.057	0.35	0	0	0.907	0.552	3.379	0.154	0.061	0.048	0.019	0.398	0.557	16.62	8.9
ESCC088T2	Tumor	Hot	0.272	0.137	0.007	0.073	0.002	0.197	0.017	0.146	0.149	0	0	0	0.909	0.577	3.195	0.093	0.084	0.066	0.182	0.378	0.723	8.11	2.34
ESCC088T3	Tumor	Hot	0.357	0.086	0.086	0.022	0.02	0.216	0.014	0	0.167	0.027	0.006	0	0.889	0.644	2.903	0.077	0.01	0.124	0.015	0.328	0.582	9.75	5.58
ESCC088T4	Tumor	Hot	0.272	0.133	0.036	0.056	0.007	0.217	0.024	0.101	0.155	0	0	0	0.905	0.587	1.251	0.013	0	0.152	0.007	0.421	0.767	4.54	0.78
ESCC088T5	Tumor	Hot	0.583	0.036	0.027	0.045	0	0.085	0.06	0.037	0.096	0.029	0.001	0	0.705	0.849	2.214	0.085	0.011	0.115	0.039	0.369	0.503	4.07	4.46
ESCC089N	Normal	Hot	0.166	0.051	0.33	0.081	0	0.256	0.03	0.001	0.086	0	0	0	0.92	0.481	0.993	0.053	0.143	0.153	0	0.45	0.727	1.05	2.63
ESCC089T1	Tumor	Cold	0.702	0.053	0.029	0.015	0.026	0.006	0.049	0	0.057	0.064	0	0	0.883	0.802	0.872	0.017	0.11	0.119	0	0.416	0.258	3.5	12.63
ESCC089T2	Tumor	Cold	0.498	0.081	0.058	0.039	0.028	0.027	0.046	0.002	0.069	0.151	0	0	0.903	0.694	1.459	0.003	0.09	0.174	0	0.592	0.558	3.97	11.33
ESCC089T3	Tumor	Cold	0.619	0.087	0.051	0.033	0.038	0	0.046	0	0.062	0.064	0	0	0.908	0.755	1.007	0.005	0.052	0.161	0	0.765	0.405	3.07	26.4
ESCC089T4	Tumor	Cold	0.526	0.101	0.016	0.036	0.019	0.014	0.068	0	0.093	0.128	0	0	0.908	0.712	1.496	0	0.016	0.04	0	0.755	0.485	5.24	13.03
ESCC089T5	Tumor	Cold	0.703	0.016	0.015	0.032	0.041	0	0.035	0	0.055	0.104	0	0	0.903	0.786	1.39	0	0.051	0.027	0	0.835	0.2	0.55	27.62
ESCC090N	Normal	Cold	0.266	0.048	0.102	0	0	0.102	0.109	0.034	0.26	0.001	0.078	0	0.825	0.682	0.949	0.054	0.04	0.347	0	0.761	0.495	1.11	5.12
ESCC090T1	Tumor	Cold	0.405	0.098	0.075	0.027	0	0.1	0.042	0	0.084	0.149	0.02	0	0.81	0.714	1.287	0.028	0.039	0.077	0	0.324	0.576	3.95	5.11
ESCC090T2	Tumor	Hot	0.54	0.062	0.114	0	0	0.118	0.034	0	0.052	0	0.081	0	0.736	0.807	2.157	0.056	0	0.306	0.008	0.223	0.321	7.96	8.22
ESCC090T4	Tumor	Hot	0.358	0.056	0.314	0.032	0	0.206	0.012	0	0.016	0	0.005	0	0.849	0.63	2.176	0.083	0.01	0.143	0.029	0.177	0.517	12.17	7.28
ESCC090T5	Tumor	Hot	0.4	0.117	0.097	0	0	0.181	0.025	0	0.054	0.052	0.074	0	0.83	0.685	2.467	0.131	0	0.258	0.022	0.392	0.46	6.08	11.16
ESCC091N	Normal	Cold	0.188	0.082	0.13	0.014	0.025	0.068	0.162	0.019	0.285	0	0.028	0	0.846	0.647	0.595	0.032	0.037	0.238	0	0.72	0.558	0.36	2.65
ESCC091T1	Tumor	Cold	0.74	0	0.042	0	0.039	0.018	0.037	0	0.07	0.019	0.034	0	0.807	0.854	2.108	0.202	0.095	0.012	0.017	0.315	0.195	4.45	18.51
ESCC091T2	Tumor	Cold	0.78	0.01	0.035	0	0.035	0.006	0.024	0	0.04	0.014	0.055	0	0.789	0.872	2.797	0.049	0.03	0.024	0.016	0.414	0.149	4.5	12.21
ESCC091T3	Tumor	Cold	0.512	0.144	0	0.025	0.011	0.05	0.038	0	0.082	0.138	0	0	0.854	0.725	2.998	0.022	0.092	0.082	0	0.538	0.467	7.61	11.58
ESCC091T4	Tumor	Hot	0.409	0.054	0.253	0.019	0.008	0.163	0.025	0	0.07	0	0	0	0.87	0.664	2.398	0.16	0.058	0.008	0.075	0.518	0.5	3.97	9.02
ESCC091T5	Tumor	Hot	0.639	0.035	0.081	0	0.049	0.032	0.036	0	0.075	0.004	0.05	0	0.841	0.8	2.618	0.049	0.043	0.05	0.017	0.507	0.341	5.51	5.91
ESCC092N	Normal	Cold	0.218	0.045	0.107	0.011	0.024	0.055	0.154	0.003	0.356	0.006	0.021	0	0.845	0.654	0.926	0	0.001	0.369	0	0.735	0.486	1.01	3.86
ESCC092T1	Tumor	Cold	0.476	0.058	0.025	0.032	0.02	0.066	0.03	0	0.084	0.208	0.001	0	0.893	0.682	1.952	0	0.042	0.166	0	0.608	0.501	7.58	37.86
ESCC092T2	Tumor	Cold	0.46	0.104	0.034	0.017	0.023	0.019	0.045	0	0.109	0.179	0.011	0	0.902	0.676	0.687	0	0.115	0.177	0.001	0.53	0.427	2.12	13.63
ESCC092T3	Tumor	Cold	0.495	0.043	0.086	0.019	0.042	0.055	0.055	0	0.115	0.066	0.025	0	0.886	0.722	1.333	0.002	0	0.284	0.001	0.53	0.45	2.71	14.18
ESCC092T4	Tumor	Cold	0.47	0.086	0.053	0.012	0.034	0.065	0.073	0.001	0.126	0.079	0.001	0	0.883	0.716	1.836	0	0.097	0.067	0.017	0.593	0.404	2.95	19.11
ESCC092T5	Tumor	Cold	0.549	0.041	0.022	0.038	0.052	0	0.032	0	0.098	0.167	0	0	0.887	0.728	1.705	0	0.087	0.075	0.001	0.566	0.326	3.3	10.26
ESCC093N	Normal	Hot	0.184	0.055	0.172	0.093	0.013	0.245	0.092	0	0.142	0.006	0	0	0.899	0.553	3.041	0.033	0.122	0.002	0.118	0.57	0.651	6.19	11.39
ESCC093T1	Tumor	Hot	0.438	0.078	0.053	0.076	0.045	0.096	0.052	0	0.096	0.066	0	0	0.855	0.706	1.683	0.001	0.011	0.052	0.039	0.641	0.876	6	9.7
ESCC093T3	Tumor	Hot	0.42	0.047	0.132	0.095	0.008	0.1	0.047	0.006	0.1	0.047	0	0	0.869	0.688	1.7	0	0	0.254	0.007	0.498	0.758	4.43	7.27
ESCC093T5	Tumor	Hot	0.277	0.075	0.182	0.1	0.048	0.136	0.059	0	0.123	0	0	0	0.892	0.6	1.718	0.039	0.004	0.154	0.094	0.555	0.843	10.44	6.72
ESCC094N	Normal	Cold	0	0.135	0.086	0.04	0.034	0.036	0.251	0.008	0.411	0	0	0	0.912	0.514	1.208	0.003	0	0.338	0.004	0.785	0.898	3.14	2.15
ESCC094T1	Tumor	Hot	0.317	0.077	0.271	0.055	0	0.162	0.024	0	0.079	0.014	0	0	0.875	0.616	1.064	0	0.031	0.09	0	0.498	0.623	5.44	19.29
ESCC094T2	Tumor	Cold	0.492	0.054	0.066	0.108	0.002	0.057	0.037	0.019	0.166	0	0	0	0.671	0.839	1.604	0	0.045	0.105	0.024	0.351	0.395	9.53	15.45
ESCC094T3	Tumor	Hot	0.521	0.061	0.079	0.099	0	0.074	0.033	0.011	0.087	0.035	0	0	0.712	0.818	2.032	0	0	0.129	0	0.745	0.371	10.17	6.64
ESCC094T4	Tumor	Cold	0.465	0.13	0.054	0.051	0	0.072	0.034	0	0.14	0.054	0	0	0.758	0.781	1.945	0	0	0.175	0.029	0.786	0.441	5.85	10.26
ESCC094T5	Tumor	Hot	0.648	0.001	0.06	0.081	0	0.087	0.011	0.032	0.08	0	0	0	0.603	0.909	1.257	0	0.151	0.051	0.022	0.257	0.264	2.4	9.12
ESCC095N	Normal	Hot	0.208	0.047	0.373	0.107	0	0.171	0.022	0	0.071	0	0	0	0.925	0.49	2.011	0.026	0.07	0.205	0.002	0.357	0.702	14.46	3.15
ESCC095T1	Tumor	Hot	0.352	0.079	0.166	0.105	0	0.215	0	0	0.067	0.016	0	0	0.839	0.645	1.996	0.128	0.031	0.111	0.083	0.455	0.647	6.43	4.1
ESCC095T2	Tumor	Hot	0.304	0.046	0.286	0.096	0	0.143	0.037	0	0.083	0.006	0	0	0.887	0.598	2.436	0.029	0.153	0.129	0.009	0.577	0.68	17.77	3.1
ESCC095T3	Tumor	Hot	0.592	0.045	0.047	0.085	0.018	0.057	0.044	0	0.067	0.045	0	0	0.626	0.885	1.444	0.006	0.133	0.24	0.02	0.33	0.197	2.02	2.66
ESCC095T4	Tumor	Hot	0.252	0.093	0.258	0.072	0	0.248	0.005	0	0.05	0.023	0	0	0.895	0.543	2.92	0.018	0	0.122	0.023	0.382	0.677	17.04	7.48
ESCC095T5	Tumor	Hot	0.331	0.13	0.135	0.075	0	0.226	0	0	0.093	0.01	0	0	0.86	0.628	1.949	0.068	0.1	0.132	0.042	0.451	0.635	7.18	5.62
ESCC096N	Normal	Cold	0.023	0.146	0.036	0.056	0.03	0.027	0.224	0.008	0.45	0	0	0	0.912	0.515	1.531	0	0.03	0.245	0	0.816	0.858	2.42	3.89
ESCC096T1	Tumor	Hot	0.381	0.068	0.155	0.03	0.018	0.213	0.022	0	0.081	0.033	0	0	0.888	0.638	2.943	0.13	0.076	0.061	0.059	0.415	0.432	11.21	7.59
ESCC096T2	Tumor	Hot	0.303	0.12	0.048	0.082	0.035	0.193	0.039	0	0.181	0	0	0	0.901	0.61	3.16	0.094	0.078	0.098	0.134	0.47	0.659	14.09	6.1
ESCC096T3	Tumor	Hot	0.347	0.086	0.215	0.035	0	0.182	0.019	0	0.073	0.042	0	0	0.896	0.614	2.72	0.054	0	0.179	0.034	0.345	0.38	11	17.79
ESCC096T4	Tumor	Cold	0.45	0.079	0.046	0.076	0.052	0.035	0.044	0	0.202	0.014	0	0	0.881	0.709	2.104	0.113	0.071	0.103	0.1	0.653	0.102	4.05	31.54
ESCC097N	Normal	Hot	0.138	0.129	0.214	0.042	0.005	0.161	0.081	0.018	0.162	0	0.049	0	0.902	0.544	1.824	0	0	0.309	0	0.514	0.849	7.12	5.37
ESCC097T1	Tumor	Cold	0.657	0.052	0.028	0.01	0.001	0.025	0.023	0	0.106	0.09	0.008	0	0.684	0.879	0.176	0	0	0.136	0.073	0.344	0.903	0.25	0.08
ESCC097T2	Tumor	Cold	0.754	0.004	0.018	0.017	0	0.02	0.014	0	0.121	0.053	0	0	0.654	0.926	0.367	0	0	0.202	0	0.351	0.909	0.11	0.26
ESCC097T3	Tumor	Cold	0.761	0.004	0.014	0.018	0	0.034	0	0	0.141	0.027	0	0	0.715	0.901	0	0	0.033	0.152	0.003	0.477	0.932	0.43	0.14
ESCC097T4	Tumor	Cold	0.622	0.024	0.083	0.017	0.005	0.053	0.039	0	0.088	0.069	0	0	0.743	0.844	0.084	0	0.057	0.174	0.016	0.239	0.886	0.44	0.1
ESCC098N	Normal	Cold	0.172	0.094	0.053	0.081	0.041	0.084	0.102	0.019	0.245	0.108	0	0	0.879	0.606	1.696	0	0.077	0.153	0.006	0.633	0.735	1.81	9.61
ESCC098T1	Tumor	Cold	0.511	0.04	0.034	0.049	0.042	0.091	0	0	0.077	0.156	0	0	0.763	0.773	2.856	0.041	0	0.047	0.098	0.703	0.661	6.33	37.9
ESCC098T2	Tumor	Cold	0.491	0.045	0.088	0.029	0.047	0.049	0.032	0	0.086	0.112	0.022	0	0.797	0.761	1.895	0.021	0	0.04	0.088	0.585	0.68	3.96	4.55
ESCC098T3	Tumor	Cold	0.351	0.106	0.043	0.084	0.036	0.083	0.009	0	0.112	0.175	0	0	0.801	0.692	3.276	0.07	0	0.032	0.043	0.47	0.691	9.05	22.2
ESCC098T4	Tumor	Hot	0.375	0.042	0.087	0.065	0.042	0.19	0.011	0	0.088	0.1	0	0	0.843	0.667	3.891	0.048	0	0.119	0.061	0.5	0.775	13.2	12.58
ESCC098T5	Tumor	Cold	0.423	0.059	0.032	0.058	0.041	0.031	0.039	0	0.173	0.146	0	0	0.805	0.738	2.144	0	0	0.103	0.052	0.689	0.704	4.64	13.8
ESCC099N	Normal	Hot	0.132	0.077	0.324	0.03	0.015	0.131	0.088	0	0.144	0.059	0	0	0.895	0.548	2.674	0	0	0.205	0.013	0.498	0.774	3.86	5.92
ESCC099T1	Tumor	Cold	0.481	0.046	0.043	0.012	0.001	0.094	0.032	0	0.076	0.207	0.007	0	0.867	0.702	2.856	0.003	0.025	0.029	0.074	0.236	0.559	5.45	9.57
ESCC099T2	Tumor	Cold	0.533	0.038	0.057	0.012	0.032	0.024	0.035	0	0.066	0.186	0.017	0	0.864	0.728	2.131	0	0.009	0.071	0.005	0.221	0.563	1.47	11.78
ESCC099T3	Tumor	Cold	0.365	0.089	0.014	0.035	0.012	0.023	0.047	0	0.072	0.343	0	0	0.899	0.594	0.926	0	0.058	0.042	0.012	0.38	0.628	2.58	7.96
ESCC099T4	Tumor	Cold	0.582	0.068	0.032	0.017	0.035	0.05	0.047	0	0.085	0.072	0.012	0	0.859	0.768	2.26	0	0.035	0.038	0.054	0.192	0.482	5.13	8.96
ESCC099T5	Tumor	Cold	0.467	0.113	0.031	0.064	0.042	0.033	0.062	0	0.105	0.082	0	0	0.864	0.719	1.632	0	0.043	0.051	0.03	0.267	0.584	4.51	4.5
ESCC100N	Normal	Cold	0.126	0.051	0.246	0.021	0.03	0.093	0.088	0.007	0.293	0	0.045	0	0.882	0.58	1.77	0.034	0	0.136	0.007	0.633	0.694	3.83	4.44
ESCC100T1	Tumor	Cold	0.429	0.073	0.087	0.039	0.037	0.067	0.056	0.006	0.136	0.03	0.04	0	0.873	0.701	2.053	0.004	0	0.221	0.01	0.33	0.708	13.41	7.48
ESCC100T2	Tumor	Cold	0.455	0.122	0.061	0.008	0.043	0.008	0.034	0	0.152	0.075	0.042	0	0.877	0.708	1.604	0	0	0.152	0.006	0.373	0.676	9.83	7.51
ESCC100T3	Tumor	Hot	0.437	0.073	0.176	0.04	0.015	0.097	0.023	0	0.078	0	0.062	0	0.878	0.675	1.967	0.059	0	0.215	0.004	0.414	0.63	7.92	7.23
ESCC100T4	Tumor	Cold	0.241	0.094	0.108	0.028	0.039	0.05	0.055	0.039	0.275	0.016	0.055	0	0.882	0.626	1.305	0	0	0.164	0.02	0.522	0.879	11.2	7.03
ESCC100T5	Tumor	Cold	0.39	0.089	0.096	0.04	0.041	0.039	0.051	0.022	0.169	0.022	0.041	0	0.881	0.683	1.778	0	0	0.122	0	0.398	0.802	7.58	8.22
ESCC101N	Normal	Cold	0.032	0.07	0.284	0.019	0.019	0.066	0.154	0.008	0.348	0	0	0	0.902	0.534	0.832	0	0.114	0.192	0.037	0.589	0.813	0.15	1.09
ESCC101T1	Tumor	Cold	0.374	0.04	0.078	0.013	0	0.075	0.032	0	0.075	0.312	0.002	0	0.83	0.667	2.29	0	0	0.082	0.007	0.275	0.535	3.93	4.13
ESCC101T2	Tumor	Cold	0.303	0.022	0.076	0.048	0	0.077	0.018	0	0.055	0.4	0	0	0.858	0.599	1.899	0	0.034	0.151	0.016	0.315	0.603	2.99	2.13
ESCC101T3	Tumor	Cold	0.282	0.011	0.019	0.039	0	0.04	0.011	0	0.02	0.578	0	0	0.911	0.483	1.05	0	0.12	0.108	0.002	0.368	0.666	0.77	3.28
ESCC102N	Normal	Cold	0.182	0.041	0.151	0.029	0.019	0.065	0.133	0.006	0.337	0	0.037	0	0.857	0.63	1.328	0	0	0.274	0	0.68	0.598	1.63	1.54
ESCC102T1	Tumor	Cold	0.538	0.033	0.116	0.025	0.039	0.008	0.026	0	0.125	0.05	0.04	0	0.752	0.811	2.272	0.027	0	0.27	0.014	0.281	0.714	12.57	4.58
ESCC102T2	Tumor	Cold	0.462	0.028	0.184	0.044	0.029	0.029	0.036	0	0.127	0.034	0.027	0	0.801	0.755	1.967	0.009	0	0.279	0.098	0.221	0.403	7.86	4.54
ESCC102T3	Tumor	Cold	0.292	0.065	0.137	0.068	0	0.059	0.033	0	0.081	0.265	0	0	0.795	0.672	2.403	0	0	0.079	0	0.432	0.727	10.56	25.43
ESCC102T4	Tumor	Cold	0.43	0.094	0.1	0.087	0.007	0.021	0.001	0	0.07	0.19	0	0	0.761	0.74	1.47	0	0	0.094	0.009	0.328	0.666	11.03	9.45
ESCC102T5	Tumor	Cold	0.268	0.054	0.041	0.038	0	0.049	0	0	0	0.549	0	0	0.873	0.524	2.018	0	0	0.079	0.018	0.435	0.807	18.66	54.02
ESCC103N	Normal	Cold	0.192	0.069	0.072	0.01	0.038	0.021	0.15	0	0.41	0.001	0.038	0	0.866	0.621	1.47	0.027	0	0.238	0	0.823	0.642	1.3	3.89
ESCC103T1	Tumor	Hot	0.601	0.013	0.049	0	0.011	0.12	0.033	0	0.051	0.087	0.035	0	0.693	0.849	2.373	0.004	0.041	0.071	0.015	0.113	0.238	6.31	9.16
ESCC103T2	Tumor	Hot	0.428	0.07	0.125	0.055	0.003	0.173	0.037	0	0.062	0.041	0.005	0	0.825	0.708	2.623	0.057	0.01	0.112	0.071	0.225	0.399	9.01	12.28
ESCC103T3	Tumor	Hot	0.443	0.056	0.161	0.028	0	0.189	0.04	0	0.078	0	0.006	0	0.832	0.714	2.039	0.105	0.034	0.116	0.01	0.226	0.581	4.91	7.19
ESCC103T4	Tumor	Hot	0.482	0.064	0.056	0.026	0.015	0.119	0.083	0.004	0.122	0	0.029	0	0.786	0.776	2.37	0.058	0.034	0.14	0.087	0.249	0.56	6.15	8.63
ESCC103T5	Tumor	Hot	0.379	0.04	0.14	0.044	0.019	0.2	0.05	0	0.105	0.02	0.004	0	0.845	0.681	2.398	0.045	0.02	0.037	0.036	0.265	0.459	10.33	9.03
ESCC104N	Normal	Hot	0.408	0.03	0.284	0.099	0	0.13	0	0	0.032	0.016	0	0	0.84	0.664	2.658	0.043	0.036	0.152	0.098	0.186	0.46	5.9	9.8
ESCC104T1	Tumor	Cold	0.36	0.072	0.048	0.06	0	0.034	0.002	0	0.018	0.406	0	0	0.864	0.589	1.918	0	0.036	0.036	0.021	0.321	0.532	6	44.91
ESCC104T2	Tumor	Cold	0.536	0.053	0.111	0.036	0.03	0.023	0.015	0	0.058	0.119	0.018	0	0.833	0.75	2.299	0.023	0.013	0.056	0.05	0.546	0.327	7.67	109.01
ESCC104T3	Tumor	Cold	0.35	0.112	0.051	0.051	0	0.043	0	0	0.024	0.369	0	0	0.901	0.552	2.144	0	0.033	0.01	0	0.412	0.458	5.49	57.05
ESCC104T4	Tumor	Cold	0.57	0.003	0.055	0.038	0.031	0.068	0.047	0	0.114	0.052	0.021	0	0.778	0.807	2.785	0	0.015	0.026	0.059	0.348	0.299	8.36	48.68
ESCC104T5	Tumor	Cold	0.434	0.085	0.085	0.079	0	0.082	0.003	0	0.029	0.201	0	0	0.858	0.664	2.611	0	0.014	0.045	0.01	0.378	0.411	7.3	62.32
ESCC105N	Normal	Cold	0.19	0.047	0.143	0.004	0.011	0.088	0.133	0.004	0.309	0.026	0.047	0	0.867	0.627	1.628	0	0	0.227	0	0.678	0.609	0.64	5.33
ESCC105T2	Tumor	Hot	0.342	0.095	0.129	0.11	0	0.127	0	0	0.083	0.115	0	0	0.767	0.708	2.449	0.042	0	0.16	0.103	0.374	0.502	11.79	17.21
ESCC105T3	Tumor	Hot	0.313	0.072	0.224	0.108	0.013	0.167	0	0	0.055	0.049	0	0	0.844	0.625	2.971	0	0	0.061	0.11	0.372	0.494	16.05	21.5
ESCC105T4	Tumor	Hot	0.362	0.089	0.132	0.061	0	0.179	0.01	0	0.085	0.082	0	0	0.806	0.691	2.566	0.053	0.085	0.022	0.139	0.315	0.461	21.48	16.8
ESCC106N	Normal	Cold	0.225	0.072	0.093	0.006	0.015	0.096	0.156	0.011	0.277	0.002	0.047	0	0.843	0.66	1.157	0	0	0.25	0.036	0.712	0.588	0.11	1.6
ESCC106T1	Tumor	Hot	0.374	0.043	0.151	0.062	0	0.189	0.02	0	0.076	0.085	0	0	0.864	0.652	1.88	0.037	0	0.097	0.059	0.21	0.612	5.66	7.04
ESCC106T2	Tumor	Hot	0.241	0.104	0.122	0.041	0.013	0.301	0.026	0	0.141	0.01	0	0	0.9	0.564	3.353	0.047	0	0.097	0.119	0.301	0.768	14.53	9.84
ESCC106T3	Tumor	Hot	0.579	0.023	0.089	0.022	0	0.18	0.035	0	0.06	0.012	0	0	0.748	0.816	1.795	0.007	0.054	0	0.034	0.23	0.324	1.77	9.5
ESCC106T4	Tumor	Hot	0.398	0.075	0.116	0.035	0	0.267	0.025	0	0.084	0	0	0	0.867	0.657	2.333	0	0.014	0.036	0.017	0.337	0.613	3.69	7.75
ESCC106T5	Tumor	Hot	0.472	0.086	0.067	0.069	0	0.15	0.028	0	0.1	0.028	0	0	0.739	0.784	3.422	0.107	0	0.04	0.135	0.184	0.396	13.88	11.06
ESCC107N	Normal	Hot	0.127	0.074	0.219	0.036	0.025	0.154	0.101	0.011	0.199	0	0.053	0	0.9	0.55	1.895	0.022	0.122	0.112	0.017	0.539	0.737	1.31	1.11
ESCC107T1	Tumor	Cold	0.583	0	0.075	0.012	0.04	0.057	0.052	0	0.109	0.064	0.008	0	0.809	0.8	1.674	0.002	0.01	0.088	0.002	0.226	0.24	1.7	3.75
ESCC107T2	Tumor	Hot	0.472	0.031	0.105	0.022	0.055	0.087	0.06	0	0.107	0.048	0.014	0	0.86	0.726	2.098	0.039	0.036	0.171	0.011	0.256	0.432	9.16	2.55
ESCC107T3	Tumor	Cold	0.558	0.024	0.068	0.004	0.043	0.069	0.055	0	0.101	0.057	0.021	0	0.829	0.779	1.74	0	0.052	0.148	0	0.213	0.309	2.04	6.48
ESCC107T4	Tumor	Cold	0.559	0.033	0.029	0.029	0.049	0.02	0.042	0	0.153	0.085	0	0	0.841	0.773	2.098	0.017	0.03	0.016	0.048	0.336	0.321	4.21	10.25
ESCC107T5	Tumor	Hot	0.374	0.072	0.131	0.076	0.019	0.155	0.035	0	0.094	0.044	0	0	0.815	0.697	3.06	0.013	0.021	0.109	0.046	0.354	0.704	11.48	6.14
ESCC108N	Normal	Cold	0.205	0.034	0.108	0.049	0.049	0.098	0.118	0.046	0.254	0	0.04	0	0.852	0.64	1.124	0	0	0.425	0	0.683	0.53	0.71	1.92
ESCC108T2	Tumor	Cold	0.407	0.039	0.231	0.019	0.019	0.053	0.02	0	0.101	0.105	0.007	0	0.861	0.684	1.257	0	0.05	0.04	0	0.284	0.675	1.08	3.09
ESCC108T3	Tumor	Cold	0.299	0.097	0.128	0.027	0.039	0.013	0.049	0	0.226	0.121	0	0	0.872	0.654	2.947	0	0.02	0.067	0.046	0.564	0.78	8.73	24.12
ESCC108T4	Tumor	Cold	0.458	0.053	0.095	0	0.021	0.037	0.024	0	0.145	0.134	0.033	0	0.821	0.739	1.47	0	0.014	0.049	0	0.289	0.626	3.46	1.72
ESCC108T5	Tumor	Cold	0.287	0.045	0.136	0.028	0.015	0.065	0.003	0	0.075	0.348	0	0	0.892	0.568	1.485	0	0.085	0.037	0.002	0.341	0.739	2.7	9.85
ESCC109N	Normal	Cold	0.229	0.032	0.108	0.028	0.007	0.082	0.134	0.052	0.276	0	0.051	0	0.846	0.657	1.245	0.002	0	0.252	0.001	0.74	0.519	0.95	2.86
ESCC109T1	Tumor	Hot	0.441	0.076	0.137	0.035	0.025	0.116	0.046	0.013	0.083	0	0.028	0	0.888	0.682	2.043	0.063	0.017	0.074	0.121	0.605	0.492	6.19	5.57
ESCC109T3	Tumor	Hot	0.394	0.047	0.176	0.05	0.036	0.11	0.042	0.017	0.107	0.012	0.01	0	0.887	0.663	1.895	0	0.016	0.048	0.03	0.428	0.562	3.57	4.41
ESCC109T4	Tumor	Cold	0.546	0.038	0.065	0.075	0.069	0	0.045	0	0.12	0.042	0	0	0.876	0.749	1.718	0	0	0.16	0.04	0.637	0.503	2.9	2.51
ESCC109T5	Tumor	Hot	0.309	0.091	0.252	0.023	0.021	0.062	0.058	0.01	0.145	0	0.03	0	0.903	0.62	1.692	0	0.032	0.184	0.011	0.495	0.785	1.32	0.92
ESCC110N	Normal	Cold	0.178	0.06	0.159	0.099	0.025	0.101	0.102	0.005	0.233	0.008	0.031	0	0.873	0.604	1.996	0.09	0.05	0.185	0	0.595	0.634	4.58	2.22
ESCC110T1	Tumor	Hot	0.345	0.099	0.148	0.079	0	0.15	0.03	0	0.113	0.036	0	0	0.875	0.644	3.462	0.035	0.064	0.056	0.082	0.366	0.618	14.15	7.6
ESCC110T2	Tumor	Hot	0.31	0.055	0.28	0.105	0	0.112	0.033	0	0.088	0.016	0	0	0.882	0.609	2.362	0	0.008	0.165	0.031	0.37	0.624	12.62	6.42
ESCC110T3	Tumor	Hot	0.302	0.062	0.222	0.099	0	0.11	0.04	0	0.098	0.066	0	0	0.88	0.618	1.628	0	0	0.097	0.041	0.406	0.679	7.59	14.44
ESCC110T4	Tumor	Hot	0.3	0.023	0.273	0.066	0.068	0.036	0.045	0	0.077	0.078	0.033	0	0.831	0.654	2.915	0.02	0.004	0.162	0.075	0.389	0.76	18.37	8.48
ESCC110T5	Tumor	Cold	0.34	0.158	0.018	0.065	0.022	0.089	0.054	0	0.15	0.105	0	0	0.875	0.654	1.828	0.013	0	0.133	0.034	0.552	0.636	11.34	13.44
ESCC111N	Normal	Cold	0	0.09	0.096	0.001	0.039	0.023	0.177	0	0.544	0.005	0.025	0	0.902	0.51	2.074	0	0.082	0.096	0.017	0.789	0.873	1.86	2.73
ESCC111T1	Tumor	Cold	0.407	0.021	0.06	0.011	0.01	0.031	0.004	0	0.141	0.316	0	0	0.853	0.668	1.84	0.003	0	0.146	0.008	0.314	0.58	3.15	4.74
ESCC111T2	Tumor	Cold	0.503	0.046	0.055	0	0.036	0.01	0.049	0	0.223	0.038	0.038	0	0.864	0.743	2.462	0	0.144	0.082	0.003	0.386	0.529	2.28	2.39
ESCC111T3	Tumor	Cold	0.307	0.106	0.057	0	0.027	0.014	0.049	0	0.238	0.178	0.025	0	0.873	0.648	1.333	0	0.032	0.073	0	0.477	0.662	1.23	7.79
ESCC111T4	Tumor	Cold	0.392	0.036	0.038	0.024	0.035	0.006	0.042	0	0.231	0.196	0	0	0.841	0.704	1.836	0	0.018	0.07	0.031	0.406	0.608	3.09	8.64
ESCC111T5	Tumor	Cold	0.385	0.081	0.012	0.001	0.033	0.041	0.033	0	0.321	0.076	0.017	0	0.83	0.713	0.856	0	0.056	0.144	0.01	0.453	0.556	1.73	3.16
ESCC113N	Normal	Cold	0.142	0.01	0.064	0.026	0.044	0.027	0.185	0	0.428	0.037	0.038	0	0.84	0.627	1.214	0	0	0.362	0.019	0.794	0.665	0.43	3.12
ESCC113T1	Tumor	Cold	0.546	0.051	0.043	0.053	0.006	0.073	0.024	0	0.108	0.098	0	0	0.777	0.793	2.287	0.059	0	0.165	0.04	0.223	0.653	6.96	5.03
ESCC113T3	Tumor	Hot	0.495	0.106	0.058	0.071	0	0.122	0.024	0.001	0.083	0.041	0	0	0.826	0.741	3.067	0.139	0.052	0.031	0.119	0.24	0.752	8.45	4.83
ESCC113T4	Tumor	Hot	0.254	0.122	0.178	0.098	0	0.21	0.035	0	0.082	0.022	0	0	0.905	0.557	2.543	0.031	0.002	0.058	0.058	0.306	0.739	5.9	7.26
ESCC113T5	Tumor	Hot	0.416	0.083	0.134	0.113	0	0.141	0.013	0	0.078	0.022	0	0	0.867	0.667	2.689	0.09	0	0.097	0.073	0.198	0.627	4.84	4.77
