# Supplementary material for: Immune-tumor interaction dictates spatially directed evolution of esophageal squamous cell carcinoma
Source: Natl Sci Rev. 2024 Apr 23;11(5):nwae150. doi: 10.1093/nsr/nwae150 (PMC11129594; doi:10.1093/nsr/nwae150)
Supplement: nwae150_Supplemental_Files [file nwae150_supplemental_files.zip › Supplementary Data 6.xlsx]

## Sheet: Sheet1
Supplementary Data 6. Quantification of selection pressure across 103 patients
PatientID	1/f model	Mobster				Evolution Mode	RCS			ITH metrics
	R-square	Mean_C1	Kbeta	pi_Tail	pi_C1		Median	Variance	Maxinum	FST	KSD
ESCC001	0.98	0.490044	1	0.504709	0.495291	Neutral	0.465995	1.52322	2.80204	0.143229	0.367865
ESCC002	0.9	0.494974	3	0	0.158009	Selection	2.09639	2.57066	7.25806	0.367996	0.355899
ESCC004	0.92	0.493771	2	0	0.676133	Selection	5.3925	2.70601	9.9383	0.329317	0.266407
ESCC005	0.99	0.470479	1	0.548912	0.451088	Neutral	1.90449	0.309096	2.36442	0.217837	0.408143
ESCC006	0.95	0.508474	2	0.265691	0.159965	Selection	2.78176	0.779445	3.258	0.316214	0.243841
ESCC007	0.98	0.451416	1	0.273524	0.726476	Neutral	1.6453	1.02499	2.92703	0.25827	0.370316
ESCC008	0.96	0.487716	3	0	0.21106	Selection	3.56165	2.18544	8.24453	0.403631	0.310533
ESCC009	0.91	0.499534	2	0.31914	0.277657	Selection	2.76617	0.671263	3.38267	0.220755	0.258708
ESCC010	0.9	0.515609	3	0.198632	0.273348	Selection	1.87244	0.484878	2.52555	0.18961	0.241046
ESCC011	0.8	0.487296	2	0	0.501096	Selection	2.08213	0.859103	2.71335	0.250945	0.294638
ESCC012	0.81	0.462662	3	0.135117	0.194958	Selection	3.49688	0.392039	3.57353	0.322309	0.306702
ESCC014	0.92	0.297592	1	0.342593	0.657407	Selection	1.8809	0.537649	2.84497	0.256224	0.22626
ESCC015	0.99	0.456661	1	0.251672	0.748328	Neutral	1.01218	1.17701	3.13538	0.231309	0.379634
ESCC016	0.79	0.468087	2	0	0.481642	Selection	2.65523	1.27539	3.7585	0.254201	0.316028
ESCC018	0.99	0.464085	1	0.491485	0.508515	Neutral	1.16239	0.638213	2.1205	0.148408	0.389617
ESCC019	0.83	0.499039	2	0	0.484548	Selection	2.24683	1.92748	2.50241	0.1374	0.331615
ESCC021	0.93	0.487079	2	0	0.242002	Selection	2.47132	0.513938	2.93723	0.32989	0.280594
ESCC022	0.91	0.486575	2	0.117448	0.563108	Selection	3.20154	1.02919	3.22667	0.326454	0.31069
ESCC023	0.99	0.478629	1	0.514934	0.485066	Neutral	2.33827	0.867072	3.82576	0.335106	0.281608
ESCC024	0.71	0.4957	2	0.203929	0.586787	Selection	1.77955	0.523497	2.03878	0.180485	0.253118
ESCC025	0.9	0.440114	2	0	0.52964	Selection	3.57099	1.10732	4.74215	0.377413	0.263889
ESCC026	0.61	0.496703	2	0	0.714093	Selection	3.65433	1.98147	4.31605	0.399325	0.387259
ESCC027	0.92	0.445293	2	0.17601	0.158706	Selection	2.31724	1.14247	4.4608	0.369802	0.376366
ESCC028	0.92	0.47034	1	0.230257	0.769743	Neutral	2.55187	0.90646	4.08857	0.343758	0.451976
ESCC029	0.93	0.479604	2	0.100737	0.329787	Selection	3.03999	1.60744	5.11175	0.34993	0.431386
ESCC030	0.98	0.506413	1	0.375987	0.624013	Neutral	2.92728	1.80205	6.77466	0.291443	0.347539
ESCC031	0.61	0.516375	2	0.0901988	0.145517	Selection	3.13548	1.01411	4.24176	0.382936	0.256518
ESCC032	0.94	0.506126	2	0	0.762466	Selection	3.02084	3.38509	9.60909	0.425796	0.245273
ESCC033	0.87	0.497891	2	0.420157	0.102097	Selection	2.16617	0.461983	2.79301	0.292459	0.207204
ESCC034	0.99	0.395786	1	0.294544	0.705456	Neutral	1.28752	1.21846	3.79128	0.263724	0.206462
ESCC035	0.82	0.501323	3	0.231582	0.24036	Selection	2.63325	2.455	6.42656	0.341113	0.496253
ESCC036	0.9	0.487659	2	0.261996	0.255483	Selection	3.00161	0.241748	3.18478	0.313611	0.325138
ESCC037	0.98	0.489013	1	0.301526	0.698474	Neutral	1.83849	0.710922	2.50886	0.253332	0.395484
ESCC038	0.96	0.453892	2	0	0.557161	Selection	1.83817	1.36429	4.51316	0.318638	0.424524
ESCC039	0.89	0.449163	2	0	0.59893	Selection	1.84372	0.342719	2.45229	0.183804	0.285847
ESCC042	0.96	0.457043	1	0.502156	0.497844	Neutral	2.56915	1.10105	4.59922	0.380822	0.320401
ESCC043	0.86	0.487535	2	0.226837	0.260354	Selection	1.83257	0.544912	2.56944	0.203011	0.273703
ESCC044	0.83	0.508257	1	0.240656	0.759344	Selection	2.1891	0.395932	2.5779	0.286712	0.678728
ESCC045	0.91	0.485627	2	0.120131	0.443419	Selection	4.52181	1.33585	5.99013	0.404641	0.243028
ESCC046	0.77	0.495305	3	0	0.532979	Selection	3.08045	1.01299	4.262	0.310249	0.288546
ESCC047	0.98	0.485456	1	0.240673	0.759327	Neutral	2.15321	0.696987	2.94249	0.341546	0.397761
ESCC048	0.93	0.48762	3	0	0.434589	Selection	1.31247	2.12629	5.28456	0.320029	0.321589
ESCC049	0.98	0.44271	2	0	0.405397	Neutral	3.01247	1.65941	5.47139	0.412831	0.400806
ESCC050	0.98	0.110867	1	0.522304	0.477696	Selection	2.48615	0.718011	2.88497	0.315786	0.269685
ESCC051	0.97	0.505352	1	0.245383	0.754617	Neutral	2.47728	2.05715	6.36228	0.328134	0.277992
ESCC053	0.91	0.483099	2	0.375484	0.224045	Selection	2.58194	0.693819	2.91649	0.28043	0.341085
ESCC054	0.98	0.443928	1	0.341343	0.658657	Neutral	2.26738	0.719802	2.91533	0.327718	0.331179
ESCC055	0.84	0.43402	1	0.0986066	0.901393	Selection	2.3243	0.824858	3.76864	0.264616	0.361797
ESCC056	0.87	0.50572	2	0.130181	0.383386	Selection	-0.19661	2.43196	4.37585	0.347436	0.417559
ESCC057	0.95	0.469296	1	0.371038	0.628962	Neutral	2.52045	2.51273	7.31553	0.195199	0.384466
ESCC058	0.96	0.448285	3	0	0.373044	Selection	1.01742	3.79314	9.02583	0.337239	0.52828
ESCC059	0.99	0.418768	1	0.754193	0.245807	Neutral	2.00518	1.26888	3.66302	0.343437	0.24303
ESCC060	0.9	0.469718	1	0.0951493	0.904851	Neutral	2.22075	0.775549	3.51067	0.281112	0.292565
ESCC061	0.99	0.421613	1	0.535907	0.464093	Neutral	1.99724	1.37656	3.59922	0.268442	0.334577
ESCC062	0.87	0.46977	2	0.482868	0.358562	Selection	2.51066	0.674742	3.43891	0.251804	0.240117
ESCC063	0.89	0.473389	3	0	0.15561	Selection	2.2023	4.347	11.1002	0.359414	0.549136
ESCC064	0.73	0.50423	2	0.201301	0.144166	Selection	3.60344	1.44683	6.01159	0.315049	0.344681
ESCC065	0.54	0.496011	3	0	0.189663	Selection	4.02629	0.270343	4.26868	0.310272	0.175345
ESCC066	0.96	0.481621	1	0.362045	0.637955	Neutral	3.60014	2.75774	9.22882	0.356258	0.297259
ESCC067	0.91	0.472957	1	0.226035	0.773965	Neutral	2.20889	0.755609	2.83776	0.218942	0.27336
ESCC068	0.89	0.511003	2	0.164615	0.152758	Selection	4.00493	3.24173	9.75357	0.411622	0.499845
ESCC069	0.89	0.502237	2	0.0811363	0.344063	Selection	4.45145	3.40307	10.0718	0.402425	0.343323
ESCC070	0.92	0.468957	1	0.172163	0.827837	Neutral	1.90012	0.149993	2.20224	0.220903	0.322194
ESCC071	0.86	0.498259	2	0.180491	0.486967	Selection	2.57673	3.56697	10.2908	0.393997	0.426803
ESCC072	0.99	0.468279	1	0.266927	0.733073	Neutral	2.64845	1.69524	5.84676	0.316031	0.297984
ESCC073	0.99	0.368405	1	0.54534	0.45466	Selection	2.51693	0.881421	3.84201	0.327402	0.267353
ESCC074	0.92	0.458003	2	0	0.410053	Selection	2.94505	1.28987	4.35844	0.417425	0.329045
ESCC075	0.89	0.462152	1	0.193471	0.806529	Neutral	1.48513	0.564152	2.37482	0.162554	0.350294
ESCC076	0.95	0.429854	1	0.179001	0.820999	Selection	2.38973	0.322568	2.91729	0.301374	0.294591
ESCC077	0.95	0.478469	2	0	0.699799	Selection	3.18956	1.67794	6.29556	0.352063	0.336521
ESCC078	0.95	0.457851	2	0	0.508696	Selection	3.51134	1.33854	6.04487	0.451815	0.337724
ESCC080	0.92	0.472683	2	0	0.388139	Selection	2.21874	1.63062	4.31252	0.277757	0.589775
ESCC081	0.94	0.486547	1	0.187046	0.812954	Neutral	1.69704	0.872892	2.61489	0.252169	0.43995
ESCC082	0.84	0.488129	3	0	0.326561	Selection	0.886588	2.33809	5.0303	0.275362	0.519133
ESCC083	0.94	0.466068	3	0	0.427797	Selection	3.29692	1.75785	6.26235	0.419977	0.207449
ESCC085	0.96	0.498139	2	0.305529	0.374653	Selection	3.52797	2.18407	6.50671	0.35	0.377202
ESCC086	0.79	0.506592	3	0	0.233619	Selection	1.97564	2.09504	6.57405	0.334751	0.327066
ESCC087	0.67	0.490294	2	0	0.724605	Selection	2.57266	0.60987	3.17232	0.270873	0.31291
ESCC088	0.95	0.453737	1	0.239637	0.760363	Neutral	1.75002	1.30118	3.36351	0.33188	0.339346
ESCC089	0.88	0.502019	2	0	0.633926	Selection	3.06488	1.57261	4.86969	0.342475	0.416171
ESCC090	0.96	0.457563	1	0.253669	0.746331	Neutral	1.83049	0.707756	2.81077	0.274087	0.316392
ESCC091	0.96	0.459022	2	0	0.430276	Selection	3.45392	0.67257	4.35728	0.426791	0.294581
ESCC092	0.92	0.47381	1	0	1	Selection	1.94116	0.47978	2.86105	0.351717	0.309149
ESCC093	0.86	0.465849	2	0	0.537926	Selection	2.72329	0.0894556	2.76798	0.346505	0.235325
ESCC094	0.64	0.464008	2	0.117872	0.380628	Selection	3.28216	1.18226	4.48778	0.306921	0.364998
ESCC095	0.88	0.445298	3	0	0.168648	Selection	3.36993	1.41198	4.37366	0.330002	0.395736
ESCC096	0.99	0.448205	1	0.291273	0.708727	Neutral	2.11349	0.191878	2.39192	0.319391	0.426368
ESCC097	0.98	0.489586	1	0.234124	0.765876	Neutral	2.35727	1.04207	3.74419	0.273401	0.302831
ESCC098	0.94	0.499433	1	0.266021	0.733979	Neutral	2.42568	1.35804	4.96499	0.306012	0.325821
ESCC099	0.75	0.48747	3	0	0.633945	Selection	3.27273	1.27132	4.0894	0.292268	0.335308
ESCC100	0.93	0.467586	1	0.273122	0.726878	Neutral	1.11125	1.24033	3.73544	0.222739	0.353919
ESCC101	0.89	0.452405	1	0	1	Selection	1.85365	0.0617722	1.94024	0.1971	0.389161
ESCC102	0.91	0.501343	3	0	0.277012	Selection	1.6653	4.33735	11.1409	0.349352	0.310315
ESCC103	0.99	0.480225	1	0.401648	0.598352	Neutral	2.78188	1.19657	5.10464	0.351004	0.238132
ESCC104	0.95	0.107221	1	0.353716	0.646284	Selection	2.67364	0.991113	4.7306	0.376892	0.337729
ESCC105	0.91	0.474055	1	0.178178	0.821822	Neutral	2.53314	0.808625	3.48036	0.296701	0.425066
ESCC106	0.98	0.430059	1	0.516799	0.483201	Neutral	4.13343	2.74851	8.42973	0.34273	0.201861
ESCC107	0.84	0.466643	2	0.198543	0.294641	Selection	4.59164	0.719325	5.30796	0.368838	0.145808
ESCC108	0.76	0.496494	3	0	0.172014	Selection	2.33407	0.568902	2.62882	0.226964	0.317141
ESCC109	0.99	0.485963	1	0.487792	0.512208	Neutral	2.7435	0.932395	4.23155	0.341903	0.423953
ESCC110	0.72	0.500192	2	0.374132	0.277321	Selection	1.08576	1.38073	3.8814	0.25287	0.316027
ESCC111	0.93	0.482608	1	0.255278	0.744722	Neutral	2.43184	0.297823	2.55407	0.315036	0.238772
ESCC113	0.98	0.45227	1	0.263708	0.736292	Neutral	1.79902	0.441561	2.4084	0.26349	0.449046
