# Supplementary material for: Immune-tumor interaction dictates spatially directed evolution of esophageal squamous cell carcinoma
Source: Natl Sci Rev. 2024 Apr 23;11(5):nwae150. doi: 10.1093/nsr/nwae150 (PMC11129594; doi:10.1093/nsr/nwae150)
Supplement: nwae150_Supplemental_Files [file nwae150_supplemental_files.zip › Supplementary Data 7.xlsx]

## Sheet: Sheet1
Supplementary Data 7. CNA ITH and RCS distrubtion for each region
SampleID	meanAF	N_sub	Distance	RCS	CNA_ITH
ESCC001T1	0.0946593	29	0.405341	-0.610055	20.22
ESCC001T2	0.232481	25	0.267519	-0.224685	11.51
ESCC001T3	0.174365	248	0.325635	2.80204	16.2
ESCC001T4	0.152378	186	0.347622	2.29274	22.6
ESCC001T5	0.115473	58	0.384527	0.465995	23.06
ESCC002T1	0.231899	57	0.268101	0.430087	20.95
ESCC002T2	0.48729	307	0.0127098	7.25806	28.09
ESCC002T3	0.270692	151	0.229308	2.06109	21.87
ESCC002T4	0.386175	132	0.113825	2.87755	23.91
ESCC002T5	0.289571	142	0.210429	2.09639	18.99
ESCC004T1	0.476641	13	0.0233587	5.39242	44
ESCC004T2	0.425464	12	0.0745356	3.60297	12.44
ESCC004T4	0.5	13	0.001	9.9383	30.04
ESCC004T5	0.473051	15	0.0269491	5.39259	16.99
ESCC005T1	0.195784	339	0.304216	2.36442	19.17
ESCC005T2	0.198822	244	0.301178	1.90449	17.42
ESCC005T3	0.13039	249	0.36961	1.63837	13.53
ESCC005T4	0.413829	72	0.0861709	1.94902	11.63
ESCC005T5	0.226747	178	0.273253	1.58987	18.63
ESCC006T2	0.468988	58	0.0310118	3.258	42.72
ESCC006T3	0.274778	267	0.225222	2.60025	65.35
ESCC006T4	0.279625	336	0.220375	2.96326	51.68
ESCC006T5	0.277721	121	0.222279	1.47739	40.01
ESCC007T1	0.219868	34	0.280132	1.6453	46.26
ESCC007T2	0.429721	16	0.070279	2.55278	40.05
ESCC007T3	0.256937	24	0.243062	1.34758	39.39
ESCC007T4	0.173229	16	0.326771	0.335664	45.81
ESCC007T5	0.147565	104	0.352435	2.92703	34.08
ESCC008T1	0.429848	44	0.070152	3.23535	34.38
ESCC008T2	0.387384	129	0.112616	4.10429	52.68
ESCC008T3	0.416909	42	0.0830912	2.92403	31.25
ESCC008T4	0.497822	44	0.00217835	8.24453	32.22
ESCC008T5	0.405899	74	0.0941008	3.56165	27.85
ESCC009T1	0.248004	83	0.251996	1.69398	40.84
ESCC009T2	0.261298	107	0.238702	2.13859	34.73
ESCC009T3	0.337071	129	0.162929	2.95931	36.32
ESCC009T4	0.394517	112	0.105483	3.38267	36.48
ESCC009T5	0.387372	78	0.112628	2.76617	41.61
ESCC010T1	0.227483	193	0.272517	2.18033	6.98
ESCC010T2	0.45803	19	0.0419698	1.53472	25.03
ESCC010T3	0.215453	256	0.284547	2.52555	18.9
ESCC010T4	0.160297	157	0.339703	1.56456	6.08
ESCC011T1	0.326296	67	0.173704	1.02724	5.54
ESCC011T2	0.263586	124	0.236414	1.47066	8.3
ESCC011T4	0.267158	289	0.232842	2.71335	10.68
ESCC011T5	0.273752	277	0.226248	2.69361	29.33
ESCC012T1	0.437274	1305	0.0627257	3.49093	18.5
ESCC012T2	0.419476	1774	0.0805239	3.57353	11.15
ESCC012T3	0.429399	1481	0.0706007	3.50283	11.92
ESCC012T5	0.270393	2842	0.229607	2.74175	11.06
ESCC014T1	0.270357	601	0.229643	2.84497	28.72
ESCC014T3	0.325448	200	0.174552	1.65334	3.95
ESCC014T4	0.278102	277	0.221898	1.77699	29.62
ESCC014T5	0.237124	379	0.262876	1.98482	28.74
ESCC015T1	0.397537	23	0.102463	0.913141	63.19
ESCC015T2	0.36335	31	0.13665	0.928398	72.31
ESCC015T3	0.214537	299	0.285463	3.13538	58.78
ESCC015T4	0.371059	31	0.128941	1.01218	69.41
ESCC015T5	0.286989	212	0.213011	3.06168	51.8
ESCC016T1	0.436281	56	0.0637186	3.07628	7.75
ESCC016T2	0.363852	192	0.136148	3.7585	14.54
ESCC016T3	0.271159	33	0.228841	0.468763	3.72
ESCC016T4	0.199881	197	0.300119	2.65523	2.39
ESCC016T5	0.377082	43	0.122918	1.74729	12.74
ESCC018T2	0.110506	102	0.389494	1.16239	10.32
ESCC018T4	0.190922	68	0.309078	0.911057	6.04
ESCC018T5	0.144239	181	0.355761	2.1205	10.63
ESCC019T1	0.202657	441	0.297343	2.45335	30.52
ESCC019T2	0.227587	418	0.272413	2.50241	38.26
ESCC019T3	0.178554	33	0.321446	-1.39934	31.97
ESCC019T4	0.182571	408	0.317429	2.24683	17.18
ESCC019T5	0.15682	54	0.34318	-0.783235	31.61
ESCC021T1	0.360613	225	0.139387	2.93723	30.89
ESCC021T2	0.249012	266	0.250988	2.3302	31.34
ESCC021T3	0.288178	273	0.211822	2.61244	16.89
ESCC021T4	0.386715	79	0.113285	1.72636	3.92
ESCC022T1	0.393191	188	0.106809	3.20154	43.36
ESCC022T3	0.340879	285	0.159121	3.22667	39.05
ESCC022T5	0.304309	101	0.195691	1.43162	30.26
ESCC023T1	0.387947	143	0.112053	3.82576	28.31
ESCC023T2	0.337301	85	0.162699	2.53726	26.28
ESCC023T3	0.22535	125	0.27465	2.33827	23.84
ESCC023T4	0.38263	38	0.11737	1.84694	5.88
ESCC023T5	0.282815	59	0.217185	1.59379	23.43
ESCC024T1	0.165721	28	0.334279	1.03068	15.14
ESCC024T4	0.18031	45	0.31969	1.77955	15.26
ESCC024T5	0.203208	50	0.296792	2.03878	31.13
ESCC025T2	0.371999	245	0.128001	3.85802	34.7
ESCC025T3	0.458388	147	0.0416115	4.74215	23.77
ESCC025T4	0.40986	51	0.0901398	2.09972	21.85
ESCC025T5	0.433889	85	0.0661108	3.28397	26.89
ESCC026T1	0.448953	101	0.0510465	4.31605	12.85
ESCC026T3	0.274391	34	0.225609	0.601363	13.61
ESCC026T5	0.369675	163	0.130325	3.65433	39.12
ESCC027T2	0.394237	333	0.105763	2.53567	50.78
ESCC027T3	0.426405	880	0.0735949	4.4608	35.8
ESCC027T4	0.252792	575	0.247208	2.09881	36.58
ESCC027T5	0.32649	384	0.17351	2.02706	25.73
ESCC028T1	0.445743	16	0.0542571	4.08857	31.93
ESCC028T3	0.253049	24	0.246951	2.48719	36.63
ESCC028T5	0.381938	12	0.118062	2.55187	19.91
ESCC029T2	0.265808	399	0.234192	2.41933	74.42
ESCC029T3	0.463504	147	0.036496	3.66064	75.84
ESCC029T4	0.454235	504	0.0457648	5.11175	80.16
ESCC029T5	0.231063	224	0.268937	1.38687	74.04
ESCC030T1	0.181969	47	0.318031	2.48488	25.62
ESCC030T2	0.315754	37	0.184246	2.92728	18.85
ESCC030T3	0.38506	21	0.11494	2.7909	25.68
ESCC030T4	0.477235	15	0.0227649	4.64147	11.54
ESCC030T5	0.495849	12	0.00415146	6.77466	25.93
ESCC031T1	0.428524	421	0.0714756	4.24176	21.26
ESCC031T3	0.312011	272	0.187989	2.21643	22.98
ESCC031T4	0.411912	241	0.0880881	3.13548	22.43
ESCC032T1	0.321409	54	0.178591	2.52591	9.68
ESCC032T2	0.338585	72	0.161415	3.08683	21.19
ESCC032T3	0.5	41	0.001	9.60909	2.33
ESCC032T4	0.394364	43	0.105636	2.95485	21.11
ESCC033T1	0.347189	141	0.152811	1.9131	30.94
ESCC033T2	0.252655	420	0.247345	2.79301	24.11
ESCC033T3	0.290916	274	0.209084	2.41924	29.62
ESCC033T5	0.329743	145	0.170257	1.79749	28.85
ESCC034T1	0.317835	51	0.182165	1.29116	39.25
ESCC034T2	0.276495	354	0.223505	3.79128	36.12
ESCC034T3	0.310213	53	0.189787	1.28752	33.3
ESCC034T4	0.22188	71	0.27812	1.15802	43.3
ESCC034T5	0.272965	43	0.227035	0.727336	38
ESCC035T1	0.320827	239	0.179173	3.33978	88.53
ESCC035T2	0.408956	20	0.0910444	0.737555	83.44
ESCC035T3	0.486676	151	0.0133241	6.42656	83.82
ESCC035T5	0.266419	117	0.233581	1.92671	85.3
ESCC036T1	0.247988	309	0.252012	2.9156	16.34
ESCC036T2	0.381983	119	0.118017	2.63346	13.26
ESCC036T4	0.421818	108	0.0781821	3.08761	12.92
ESCC036T5	0.42285	114	0.0771502	3.18478	10.42
ESCC037T1	0.17506	86	0.32494	2.50886	10.5
ESCC037T2	0.194575	54	0.305425	1.92684	23.69
ESCC037T4	0.308211	30	0.191789	1.75014	2.29
ESCC037T5	0.301894	16	0.198106	0.7965	9.32
ESCC038T2	0.444946	99	0.055054	4.51316	36.62
ESCC038T3	0.259746	73	0.240254	1.94798	29.43
ESCC038T4	0.22715	70	0.27285	1.7039	38.04
ESCC038T5	0.220242	73	0.279758	1.72836	25.3
ESCC039T1	0.199798	57	0.300202	1.78098	49.58
ESCC039T2	0.344564	47	0.155436	2.45229	37.56
ESCC039T4	0.21515	59	0.28485	1.90646	46.29
ESCC039T5	0.17371	58	0.32629	1.68585	28.38
ESCC042T1	0.280991	41	0.219009	2.30056	12.73
ESCC042T2	0.306244	35	0.193756	2.24904	18.03
ESCC042T3	0.458743	38	0.0412569	4.59922	12.78
ESCC042T4	0.36012	38	0.13988	2.83774	27.67
ESCC042T5	/	/	/	/	32.42
ESCC043T2	0.252668	96	0.247332	1.60609	46.53
ESCC043T3	0.170624	175	0.329376	2.05905	54.08
ESCC043T4	0.281981	165	0.218019	2.56944	35.96
ESCC043T5	0.268232	74	0.231768	1.32435	56.85
ESCC044T3	0.269738	18	0.230262	1.78608	21.39
ESCC044T4	0.151718	36	0.348282	2.1891	8.52
ESCC044T5	0.396554	14	0.103446	2.5779	10.74
ESCC045T1	0.472078	128	0.0279216	4.64835	81.63
ESCC045T2	0.464518	149	0.0354822	4.52181	81.88
ESCC045T3	0.434666	271	0.0653344	4.50404	81.53
ESCC045T4	0.361945	122	0.138055	2.2733	36.99
ESCC045T5	0.479001	244	0.0209993	5.99013	82.34
ESCC046T1	0.264599	42	0.235401	1.70829	15.88
ESCC046T2	0.348436	70	0.151564	3.08045	18.37
ESCC046T3	0.45418	48	0.0458203	4.262	18.6
ESCC046T4	0.460625	34	0.039375	3.98321	21.92
ESCC046T5	0.298471	79	0.201529	2.84389	42.72
ESCC047T1	0.368275	15	0.131725	2.15321	12.21
ESCC047T2	0.335391	23	0.164609	2.44838	8.26
ESCC047T3	0.202012	16	0.297988	1.0686	10.3
ESCC047T4	0.288769	20	0.211231	1.88696	11.31
ESCC047T5	0.225606	54	0.274394	2.94249	17.32
ESCC048T1	0.350183	16	0.149817	1.31247	25.64
ESCC048T2	0.40718	100	0.0928201	4.64701	24.95
ESCC048T3	0.265025	20	0.234975	0.985084	27.94
ESCC048T4	0.464201	60	0.035799	5.28456	32.03
ESCC048T5	0.284998	19	0.215002	1.03924	27.16
ESCC049T1	0.474205	821	0.0257946	5.47139	5.67
ESCC049T2	0.304833	371	0.195167	1.40586	10.49
ESCC049T3	0.438356	774	0.0616441	4.12945	10.45
ESCC049T4	0.261227	631	0.238773	1.88115	5.55
ESCC049T5	0.328987	990	0.171013	3.01247	1.44
ESCC050T1	0.310865	349	0.189135	2.88497	79.93
ESCC050T2	0.319001	102	0.180999	1.17374	86.5
ESCC050T3	0.314942	331	0.185058	2.84001	86.5
ESCC050T4	0.39547	100	0.10453	1.93724	87.39
ESCC050T5	0.237778	367	0.262222	2.48615	48.74
ESCC051T1	0.224407	58	0.275593	1.91647	17.42
ESCC051T3	0.320203	50	0.179797	2.31852	54.55
ESCC051T4	0.222989	96	0.277011	2.63605	57.54
ESCC051T5	0.495857	19	0.00414259	6.36228	15.62
ESCC053T1	0.293122	174	0.206878	2.91649	27.12
ESCC053T2	0.219051	113	0.280949	1.8522	27.63
ESCC053T3	0.341927	42	0.158073	1.25405	29.26
ESCC053T4	0.270615	153	0.229385	2.58194	49.23
ESCC053T5	0.397912	75	0.102088	2.72132	41.74
ESCC054T1	0.289824	34	0.210176	1.4309	7.54
ESCC054T2	0.201749	135	0.298251	2.91533	16.33
ESCC054T3	0.306141	56	0.193859	2.26738	13.57
ESCC054T4	0.375002	49	0.124998	2.70785	17.42
ESCC054T5	0.329564	26	0.170436	1.34625	21.96
ESCC055T1	0.240777	21	0.259223	1.48207	3.12
ESCC055T2	0.28639	30	0.21361	2.27586	2.21
ESCC055T3	0.32746	28	0.17254	2.48437	2.25
ESCC055T4	0.396268	41	0.103732	3.76864	3.1
ESCC055T5	0.327869	25	0.172131	2.3243	2.65
ESCC056T1	0.342941	244	0.157059	3.75086	27.78
ESCC056T2	0.250789	22	0.249211	-0.386508	17.44
ESCC056T3	0.271594	23	0.228406	-0.19661	11.31
ESCC056T4	0.161511	28	0.338489	-0.480327	19.07
ESCC056T5	0.391481	260	0.108519	4.37585	34.79
ESCC057T1	0.223769	212	0.276231	2.76379	32.91
ESCC057T2	0.196152	197	0.303848	2.52045	14.04
ESCC057T3	0.349892	35	0.150108	1.04503	9.85
ESCC057T4	0.5	18	0.001	7.31553	16.49
ESCC057T5	0.157269	103	0.342731	1.41117	11.19
ESCC058T1	0.271114	29	0.228886	0.648998	99.53
ESCC058T2	0.276531	116	0.223469	2.68355	99.4
ESCC058T3	0.136553	20	0.363447	-0.554174	91.92
ESCC058T4	0.495346	196	0.00465372	9.02583	99.54
ESCC058T5	0.237104	43	0.262896	1.01742	99.5
ESCC059T1	0.374241	50	0.125759	1.64077	18.71
ESCC059T2	0.321679	288	0.178321	3.66302	32.38
ESCC059T3	0.276905	147	0.223095	2.36959	20.02
ESCC059T5	0.374967	25	0.125033	0.649118	9.19
ESCC060T1	0.236857	12	0.263143	1.54757	10.93
ESCC060T2	0.289659	16	0.210341	2.28573	14.15
ESCC060T3	0.443758	10	0.0562416	3.51067	15.87
ESCC060T4	0.160705	17	0.339295	1.68338	10.13
ESCC060T5	0.183705	23	0.316295	2.22075	9.27
ESCC061T2	0.169193	678	0.330807	2.12994	64.36
ESCC061T3	0.327307	980	0.172693	3.59922	71.91
ESCC061T4	0.205164	163	0.294836	0.239611	89.95
ESCC061T5	0.469504	52	0.0304962	1.86453	64.78
ESCC062T1	0.408259	22	0.0917408	1.84395	13.44
ESCC062T2	0.203163	113	0.296837	2.51066	9.75
ESCC062T3	0.406911	65	0.0930888	3.38584	14.41
ESCC062T4	0.36472	98	0.13528	3.43891	16.89
ESCC062T5	0.404384	36	0.0956159	2.49475	11.38
ESCC063T1	0.185837	49	0.314163	0.111197	30.7
ESCC063T2	0.5	317	0.001	11.1002	69.36
ESCC063T3	0.200549	199	0.299451	2.2023	26.89
ESCC063T4	0.415257	74	0.0847432	2.59628	52.59
ESCC063T5	0.302448	83	0.197552	1.54081	44.01
ESCC064T1	0.484965	97	0.015035	6.01159	32.64
ESCC064T2	0.375778	85	0.124222	2.77454	21.12
ESCC064T3	0.444054	68	0.0559456	3.60344	15.47
ESCC064T4	0.225728	142	0.274272	2.37221	34.21
ESCC064T5	0.4488	108	0.0512	4.39874	32.9
ESCC065T1	0.446202	59	0.0537976	4.22859	54.48
ESCC065T2	0.375071	98	0.124929	3.74517	46.48
ESCC065T3	0.45172	40	0.04828	3.82399	60.95
ESCC065T5	0.467187	37	0.032813	4.26868	56.56
ESCC066T1	0.443193	31	0.0568068	3.60014	9.44
ESCC066T2	0.249309	78	0.250691	2.78957	13.92
ESCC066T3	0.466964	61	0.033036	5.3587	9.56
ESCC066T4	0.5	27	0.001	9.22882	7.53
ESCC066T5	0.393843	28	0.106157	2.55123	8.67
ESCC067T1	0.352361	12	0.147639	0.872325	6.63
ESCC067T2	0.19756	96	0.30244	2.83776	9.22
ESCC067T3	0.451284	10	0.0487163	2.20889	7.92
ESCC067T4	0.138986	75	0.361014	2.2262	7.18
ESCC067T5	0.270828	29	0.229172	1.51099	11.23
ESCC068T1	0.431604	456	0.0683959	3.71913	10.88
ESCC068T2	0.5	437	0.001	9.75357	19.97
ESCC068T4	0.259813	639	0.240187	2.39374	36.19
ESCC068T5	0.450244	493	0.049756	4.29072	9.68
ESCC069T1	0.389522	218	0.110478	2.73495	88.19
ESCC069T2	0.5	319	0.001	10.0718	92.22
ESCC069T3	0.434394	299	0.0656065	3.94262	88.32
ESCC069T4	0.458673	268	0.0413272	4.45145	87.37
ESCC069T5	0.498292	378	0.00170775	9.54453	88.15
ESCC070T1	0.239982	28	0.260018	2.20224	18.84
ESCC070T2	0.167961	29	0.332039	1.90012	21.68
ESCC070T3	0.383645	10	0.116355	1.87689	23.01
ESCC070T4	0.240928	25	0.259072	2.044	8.93
ESCC070T5	0.20145	25	0.29855	1.83938	20.41
ESCC071T1	0.5	117	0.001	10.2908	33.6
ESCC071T2	0.33363	52	0.16637	1.74262	49.34
ESCC071T3	0.364234	52	0.135766	2.0359	21.95
ESCC071T4	0.248749	140	0.251251	2.57673	21.88
ESCC071T5	0.46216	106	0.0378399	4.90652	57.4
ESCC072T1	0.493213	10	0.00678748	5.84676	17.49
ESCC072T2	0.294406	33	0.205594	2.64845	10.92
ESCC072T3	0.23319	21	0.26681	1.62036	9.15
ESCC072T4	0.297033	40	0.202967	2.94454	6.08
ESCC072T5	0.236732	24	0.263268	1.83229	11.75
ESCC073T1	0.427633	42	0.072367	2.74788	8.34
ESCC073T2	0.357144	177	0.142856	3.84201	29.27
ESCC073T3	0.307511	79	0.192489	2.24797	29.3
ESCC073T4	0.336205	81	0.163795	2.51693	28.83
ESCC073T5	0.268651	53	0.231349	1.40682	25.64
ESCC074T1	0.354542	138	0.145458	3.67068	10.8
ESCC074T2	0.427944	25	0.0720565	2.21942	16.79
ESCC074T3	0.275692	49	0.224308	1.55199	15.69
ESCC074T5	0.443724	86	0.0562758	4.35844	9.43
ESCC075T1	0.16052	32	0.33948	1.39671	34.96
ESCC075T2	0.170722	33	0.329278	1.48513	40.94
ESCC075T3	0.178232	20	0.321768	0.79595	41.96
ESCC075T4	0.112016	41	0.387984	1.5616	35.04
ESCC075T5	0.214569	53	0.285431	2.37482	75.48
ESCC076T2	0.384596	34	0.115404	2.91729	2.89
ESCC076T3	0.327399	30	0.172601	2.15598	3.09
ESCC076T4	0.301605	40	0.198395	2.37008	17.07
ESCC076T5	0.249019	52	0.250981	2.40939	2.26
ESCC077T1	0.487325	46	0.0126754	6.29556	35.4
ESCC077T2	0.426453	31	0.0735471	3.18956	21.99
ESCC077T3	0.296617	33	0.203383	1.8123	34.61
ESCC077T4	0.34885	69	0.15115	3.30465	7.07
ESCC077T5	0.340387	52	0.159613	2.81797	30.59
ESCC078T1	0.337164	90	0.162836	3.66411	10.13
ESCC078T2	0.407592	30	0.0924083	2.89647	10.34
ESCC078T3	0.433624	33	0.0663758	3.51134	7.95
ESCC078T4	0.485757	41	0.0142433	6.04487	9.75
ESCC078T5	0.415125	24	0.084875	2.69722	14.58
ESCC080T1	0.427529	108	0.072471	4.31252	6.27
ESCC080T2	0.236477	92	0.263523	2.21874	2.21
ESCC080T3	0.165364	76	0.334636	1.59845	7.06
ESCC080T4	0.156632	24	0.343368	-0.101682	6.97
ESCC080T5	0.367569	75	0.132431	2.91668	5.81
ESCC081T1	0.182981	26	0.317019	2.22851	5.42
ESCC081T2	0.128763	11	0.371237	0.759736	5.02
ESCC081T3	0.14337	14	0.35663	1.16557	6.09
ESCC081T5	0.322763	19	0.177237	2.61489	4.63
ESCC082T1	0.410718	124	0.0892817	5.0303	23.75
ESCC082T2	0.307667	18	0.192333	1.13885	13.09
ESCC082T4	0.242303	17	0.257697	0.634323	14.06
ESCC082T5	0.188167	11	0.311833	-0.268806	9.48
ESCC083T1	0.486254	107	0.0137464	6.26235	15.24
ESCC083T2	0.401695	97	0.0983046	3.2826	13.94
ESCC083T3	0.391629	108	0.108371	3.29692	7.94
ESCC083T4	0.4121	54	0.0878995	2.59897	19.17
ESCC083T5	0.480975	141	0.0190254	6.19157	18.39
ESCC085T1	0.491079	29	0.00892089	6.50671	16.68
ESCC085T2	0.241691	59	0.258309	2.6756	22.94
ESCC085T3	0.462393	28	0.0376071	4.38033	46.87
ESCC085T5	0.228967	27	0.271033	1.47848	16.45
ESCC086T1	0.417939	43	0.0820614	3.37807	9.57
ESCC086T2	0.226143	53	0.273857	1.94107	9.99
ESCC086T3	0.300237	27	0.199763	1.42318	9.34
ESCC086T4	0.482715	83	0.0172847	6.57405	3.21
ESCC086T5	0.26794	46	0.23206	1.97564	10.04
ESCC087T1	0.464748	15	0.0352523	3.17232	13.92
ESCC087T2	0.17526	78	0.32474	2.34733	9.55
ESCC087T3	0.314811	52	0.185189	2.57266	6.32
ESCC087T4	0.349406	61	0.150594	3.10129	3.66
ESCC087T5	0.301555	30	0.198445	1.67936	14.85
ESCC088T1	0.367236	44	0.132764	3.36351	19.33
ESCC088T2	0.287644	23	0.212356	1.75002	19.77
ESCC088T3	0.27518	69	0.22482	3.2527	18.67
ESCC088T4	0.340189	15	0.159811	1.54346	13.61
ESCC088T5	0.238062	10	0.261938	0.245644	25.13
ESCC089T1	0.461383	35	0.0386173	4.86969	32.04
ESCC089T2	0.198572	20	0.301428	1.09785	4.39
ESCC089T3	0.244061	18	0.255939	1.18186	3.81
ESCC089T4	0.363662	37	0.136338	3.13	7.57
ESCC089T5	0.326528	45	0.173472	3.06488	11.31
ESCC090T1	0.197004	37	0.302996	1.08659	6.5
ESCC090T2	0.269596	46	0.230404	1.79583	5.3
ESCC090T4	0.323369	37	0.176631	1.86516	13
ESCC090T5	0.227353	110	0.272647	2.81077	7.92
ESCC091T1	0.350465	82	0.149535	3.04588	47.45
ESCC091T2	0.313595	92	0.186405	2.89394	68.5
ESCC091T3	0.453759	58	0.0462407	4.23956	29.63
ESCC091T4	0.410667	65	0.0893332	3.45392	55.54
ESCC091T5	0.474283	35	0.0257174	4.35728	51.76
ESCC092T1	0.316483	19	0.183517	2.86105	5.96
ESCC092T2	/	/	/	/	12.91
ESCC092T3	0.288238	12	0.211762	1.99155	14.27
ESCC092T4	0.246158	13	0.253842	1.84555	11.03
ESCC092T5	0.253991	13	0.246009	1.89077	12.7
ESCC093T1	0.385011	53	0.114989	2.76798	6.08
ESCC093T3	0.301959	81	0.198041	2.5956	33.72
ESCC093T5	0.345587	69	0.154413	2.72329	27.96
ESCC094T1	0.209057	87	0.290943	1.20844	31.55
ESCC094T2	0.407435	118	0.0925652	3.30034	23.69
ESCC094T3	0.370513	163	0.129487	3.28216	9.94
ESCC094T4	0.352921	177	0.147079	3.21725	9.17
ESCC094T5	0.464868	102	0.0351325	4.48778	23.07
ESCC095T1	0.321157	399	0.178843	3.36993	69.26
ESCC095T2	0.423543	26	0.0764571	0.656095	81.85
ESCC095T3	0.473399	119	0.0266007	4.37366	58.1
ESCC095T4	0.292836	246	0.207164	2.46012	68.86
ESCC095T5	0.381471	289	0.118529	3.49806	64.5
ESCC096T1	0.186686	37	0.313314	2.39192	23.39
ESCC096T2	0.307231	20	0.192769	2.20513	18.1
ESCC096T3	0.295759	18	0.204241	1.96973	13.08
ESCC096T4	0.335838	15	0.164162	2.02185	21.84
ESCC097T1	0.33327	11	0.16673	1.21095	2.24
ESCC097T2	0.207434	39	0.292566	2.22568	3.06
ESCC097T3	0.468579	12	0.0314212	3.74419	3.93
ESCC097T4	0.174959	52	0.325041	2.48886	3.96
ESCC098T1	0.461993	66	0.0380066	4.96499	8.28
ESCC098T2	0.428871	13	0.0711291	1.71684	4.58
ESCC098T3	0.242241	77	0.257759	2.42568	11.44
ESCC098T4	0.2522	85	0.2478	2.62513	7.37
ESCC098T5	0.280829	37	0.219171	1.60231	2.68
ESCC099T1	0.31968	84	0.18032	3.27273	14.54
ESCC099T2	0.38448	62	0.11552	3.47702	14.77
ESCC099T3	0.213066	32	0.286934	1.21025	9.13
ESCC099T4	0.47075	24	0.0292505	4.0894	7.89
ESCC099T5	0.218524	39	0.281476	1.52336	12.45
ESCC100T1	0.210692	18	0.289308	1.11125	29.24
ESCC100T2	0.251851	51	0.248149	2.83515	53.13
ESCC100T3	0.393116	41	0.106884	3.73544	54.79
ESCC100T4	0.254333	15	0.245667	1.08412	14.16
ESCC100T5	0.191088	19	0.308912	1.09466	21.44
ESCC101T1	0.254755	16	0.245245	1.94024	5.5
ESCC101T2	0.223309	17	0.276691	1.85365	7.05
ESCC101T3	0.20025	18	0.29975	1.82063	7.44
ESCC102T1	0.278022	43	0.221978	1.9655	38.59
ESCC102T2	0.5	112	0.001	11.1409	53.12
ESCC102T3	0.290237	33	0.209763	1.6653	14.57
ESCC102T4	0.188865	38	0.311135	1.30005	26.22
ESCC102T5	0.275241	22	0.224759	0.980715	21.02
ESCC103T1	0.470598	14	0.0294024	3.96928	6.98
ESCC103T2	0.290336	36	0.209664	2.49778	3.23
ESCC103T3	0.246503	53	0.253497	2.78188	15.18
ESCC103T4	0.481835	19	0.0181648	5.10464	8.05
ESCC103T5	0.291867	30	0.208133	2.24531	4.12
ESCC104T1	0.368671	243	0.131329	2.67364	15.77
ESCC104T2	0.352659	380	0.147341	3.15272	13.13
ESCC104T3	0.265103	331	0.234897	2.28068	21.43
ESCC104T4	0.474283	198	0.0257166	4.7306	13.89
ESCC104T5	0.31183	298	0.18817	2.44915	21.91
ESCC105T2	0.415016	17	0.0849839	1.87154	14
ESCC105T3	0.199773	95	0.300227	2.53314	13.73
ESCC105T4	0.414771	52	0.0852291	3.48036	10.49
ESCC106T1	0.5	15	0.001	8.33662	94.44
ESCC106T2	0.259518	75	0.240482	2.74877	89.38
ESCC106T3	0.5	16	0.001	8.42973	89.49
ESCC106T4	0.412813	71	0.0871872	4.13343	89.38
ESCC106T5	0.391907	55	0.108093	3.45496	89.3
ESCC107T1	0.462314	141	0.0376858	4.57477	62.12
ESCC107T2	0.467572	160	0.0324285	4.9739	63.15
ESCC107T3	0.476204	148	0.0237962	5.30796	60.36
ESCC107T4	0.369953	216	0.130047	3.40316	60.81
ESCC107T5	0.4683	120	0.0317	4.59164	52.51
ESCC108T2	0.289265	168	0.210735	2.22731	10.84
ESCC108T3	0.328115	181	0.171885	2.62882	10.05
ESCC108T4	0.276068	207	0.223932	2.44084	1.97
ESCC108T5	0.21054	125	0.28946	1.34284	10.85
ESCC109T1	0.379788	102	0.120212	2.94741	12.78
ESCC109T3	0.301428	127	0.198572	2.53959	30.36
ESCC109T4	0.458866	85	0.0411341	4.23155	14.87
ESCC109T5	0.224734	126	0.275266	2.05702	43.33
ESCC110T1	0.293702	20	0.206298	0.401421	23.16
ESCC110T2	0.249714	32	0.250286	0.800642	50.67
ESCC110T3	0.316058	31	0.183942	1.19917	41.13
ESCC110T4	0.281828	236	0.218172	3.8814	45.63
ESCC110T5	0.191896	48	0.308104	1.08576	7.81
ESCC111T1	0.288807	64	0.211193	2.55407	18.64
ESCC111T2	0.222068	72	0.277932	2.32782	22.86
ESCC111T3	0.276804	40	0.223196	1.79625	38.34
ESCC111T4	0.406949	26	0.0930511	2.43697	13.54
ESCC111T5	0.298868	56	0.201132	2.43184	21.9
ESCC113T1	0.316465	19	0.183535	2.4084	7.07
ESCC113T3	0.154873	19	0.345127	1.49733	17.41
ESCC113T4	0.231199	22	0.268801	2.06942	35.79
ESCC113T5	0.180053	18	0.319947	1.52862	18.39
