# Supplementary material for: Immune-tumor interaction dictates spatially directed evolution of esophageal squamous cell carcinoma
Source: Natl Sci Rev. 2024 Apr 23;11(5):nwae150. doi: 10.1093/nsr/nwae150 (PMC11129594; doi:10.1093/nsr/nwae150)
Supplement: nwae150_Supplemental_Files [file nwae150_supplemental_files.zip › Supplementary Data 8.xlsx]

## Sheet: Sheet1
Supplementary Data 8. Purity and ploidy predicted by ABSOLUTE and TitanCNA
SampleID	Purity_TitanCNA	Ploidy_TitanCNA	Purity_ABSOLUTE	Ploidy_ABSOLUTE
ESCC001T1	0.5	1.95	0.47	2
ESCC001T2	0.63	2.04	0.63	2.04
ESCC001T3	0.46	2.03	0.44	2
ESCC001T4	0.46	1.98	0.42	1.99
ESCC001T5	0.54	2.04	0.51	2.01
ESCC002T1	0.52	2.91	0.52	2.71
ESCC002T2	0.42	3.09	0.4	3.07
ESCC002T3	0.39	2.95	0.36	2.96
ESCC002T4	0.53	3.07	0.53	3.03
ESCC002T5	0.32	3.05	0.3	2.91
ESCC004T1	0.74	2.41	0.74	2.44
ESCC004T2	0.47	2.2	0.44	2.28
ESCC004T4	0.44	2.3	0.41	2.3
ESCC004T5	0.6	2.23	0.6	2.3
ESCC005T1	0.44	3.28	0.42	3.2
ESCC005T2	0.4	3.4	0.39	3.18
ESCC005T3	0.52	3.07	0.52	3.23
ESCC005T4	0.36	3.05	0.33	3.19
ESCC005T5	0.38	3.26	0.36	3.24
ESCC006T2	0.55	2.68	0.55	2.72
ESCC006T3	0.24	3.49	0.22	2.94
ESCC006T4	0.31	2.91	0.3	2.61
ESCC006T5	0.43	2.63	0.46	2.36
ESCC007L1	0.27	2.75	0.23	2.26
ESCC007L2	0.79	2.45	0.76	2.44
ESCC007T1	0.76	2.38	0.75	2.47
ESCC007T2	0.74	2.39	0.72	2.51
ESCC007T3	0.64	2.47	0.63	2.48
ESCC007T4	0.3	2.63	0.28	2.52
ESCC007T5	0.52	2.41	0.54	2.27
ESCC008T1	0.32	2.96	0.3	2.98
ESCC008T2	0.21	3.19	0.17	2.85
ESCC008T3	0.75	2.9	0.74	2.91
ESCC008T4	0.39	3.04	0.37	2.93
ESCC008T5	0.72	2.76	0.7	2.8
ESCC009T1	0.38	1.87	0.36	1.71
ESCC009T2	0.39	1.83	0.37	1.86
ESCC009T3	0.49	1.91	0.49	1.83
ESCC009T4	0.54	1.87	0.52	1.86
ESCC009T5	0.61	1.78	0.6	1.81
ESCC010T1	0.4	2.99	0.38	2.98
ESCC010T2	0.32	3.2	0.3	3.13
ESCC010T3	0.35	3.18	0.34	3.28
ESCC010T4	0.41	3	0.38	3
ESCC011T1	0.43	3.53	0.43	3.66
ESCC011T2	0.31	3.47	0.28	3.56
ESCC011T4	0.31	3.6	0.29	3.64
ESCC011T5	0.24	3.7	0.22	3.6
ESCC012L1	0.41	2.22	0.37	2.14
ESCC012L2	0.21	3.01	0.17	2.28
ESCC012L3	0.56	2.23	0.54	2.24
ESCC012T1	0.41	2.1	0.37	2.11
ESCC012T2	0.45	2.05	0.41	2.06
ESCC012T3	0.43	2.04	0.38	2.07
ESCC012T5	0.42	2.05	0.38	2.07
ESCC014T1	0.46	5.14	0.32	3.33
ESCC014T3	0.5	3.28	0.53	2.73
ESCC014T4	0.27	4.3	0.19	4.26
ESCC014T5	0.81	5.03	0.24	4.05
ESCC015T1	0.26	2.37	0.25	1.95
ESCC015T2	0.42	2.01	0.39	1.95
ESCC015T3	0.31	2.17	0.28	1.96
ESCC015T4	0.53	1.96	0.49	1.96
ESCC015T5	0.28	2.16	0.25	1.96
ESCC016T1	0.38	3.98	0.35	3.81
ESCC016T2	0.19	3.75	0.18	3.23
ESCC016T3	0.34	3.69	0.32	3.5
ESCC016T4	0.56	3.59	0.54	3.47
ESCC016T5	0.23	3.79	0.21	3.61
ESCC018T2	0.48	1.79	0.46	1.72
ESCC018T4	0.35	1.84	0.32	1.73
ESCC018T5	0.66	1.75	0.66	1.71
ESCC019L2	0.3	2.94	0.27	2.2
ESCC019T1	0.35	2.27	0.33	2.27
ESCC019T2	0.35	2.47	0.33	2.23
ESCC019T3	0.56	2.24	0.56	2.16
ESCC019T4	0.37	2.2	0.34	2.16
ESCC019T5	0.63	2.21	0.64	2.21
ESCC021T1	0.25	3.54	0.22	3.35
ESCC021T2	0.99	5.19	0.95	5.4
ESCC021T3	0.35	3.61	0.32	3.51
ESCC021T4	0.28	3.33	0.25	3.18
ESCC022L1	0.53	1.92	0.53	1.93
ESCC022T1	0.51	1.84	0.52	1.9
ESCC022T3	0.49	1.95	0.47	1.91
ESCC022T5	0.48	1.86	0.46	1.86
ESCC023T1	0.42	2.91	0.39	2.98
ESCC023T2	0.42	2.99	0.38	3.04
ESCC023T3	0.39	3.03	0.37	3
ESCC023T4	0.36	2.93	0.34	2.86
ESCC023T5	0.45	2.93	0.41	2.97
ESCC024T1	0.37	2.08	0.36	1.82
ESCC024T4	0.63	1.93	0.64	1.77
ESCC024T5	0.48	1.97	0.45	1.8
ESCC025T2	0.46	3.42	0.45	3.36
ESCC025T3	0.6	3.01	0.6	2.98
ESCC025T4	0.69	3.09	0.68	3.05
ESCC025T5	0.54	3.24	0.51	3.17
ESCC026T1	0.63	3.02	0.61	3.13
ESCC026T3	0.26	3.15	0.24	2.95
ESCC026T5	0.39	5.71	0.25	5.67
ESCC027T2	0.22	3.19	0.21	2.75
ESCC027T3	0.69	2.97	0.68	3.06
ESCC027T4	0.42	2.93	0.4	2.99
ESCC027T5	0.5	2.88	0.51	2.63
ESCC028T1	0.38	2.11	0.35	2.03
ESCC028T3	0.34	2.15	0.32	2.01
ESCC028T5	0.29	2.22	0.26	2.08
ESCC029T2	0.46	1.89	0.45	1.82
ESCC029T3	0.47	1.86	0.45	1.81
ESCC029T4	0.4	2.97	0.38	3.04
ESCC029T5	0.49	1.91	0.48	1.82
ESCC030T1	0.8	2.12	0.8	2.14
ESCC030T2	0.66	2.08	0.67	2.12
ESCC030T3	0.78	2.15	0.77	2.16
ESCC030T4	0.76	2.14	0.8	2.09
ESCC030T5	0.76	2.12	0.77	2.12
ESCC031T1	0.68	3.03	0.67	3.07
ESCC031T3	0.38	3.22	0.34	3.08
ESCC031T4	0.45	3.08	0.41	3.08
ESCC032T1	0.65	3.74	0.63	3.82
ESCC032T2	0.19	4.16	0.16	3.85
ESCC032T3	0.52	3.55	0.51	3.6
ESCC032T4	0.19	4.12	0.13	3.82
ESCC033T1	0.43	3.19	0.41	3.08
ESCC033T2	0.53	2.85	0.52	3.03
ESCC033T3	0.6	3.13	0.59	2.91
ESCC033T5	0.44	2.94	0.42	2.88
ESCC034T1	0.33	2.98	0.31	2.9
ESCC034T2	0.57	2.7	0.57	2.63
ESCC034T3	0.41	2.95	0.38	2.87
ESCC034T4	0.29	3.01	0.24	2.87
ESCC034T5	0.7	2.82	0.7	2.91
ESCC035L1	0.42	2	0.38	1.93
ESCC035T1	0.32	2.38	0.29	1.63
ESCC035T2	0.74	1.91	0.73	1.91
ESCC035T3	0.75	1.93	0.74	1.92
ESCC035T5	0.48	1.99	0.45	1.89
ESCC036L1	0.29	3.82	0.27	3.93
ESCC036T1	0.6	3.76	0.62	3.51
ESCC036T2	0.54	3.84	0.53	3.98
ESCC036T4	0.46	3.89	0.42	4.01
ESCC036T5	0.55	3.86	0.55	4.05
ESCC037T1	0.5	2.77	0.48	2.66
ESCC037T2	0.66	2.8	0.64	2.8
ESCC037T4	0.66	2.68	0.67	2.64
ESCC037T5	0.63	2.72	0.62	2.71
ESCC038T2	0.65	3.04	0.63	2.99
ESCC038T3	0.66	3.04	0.67	2.81
ESCC038T4	0.6	3.13	0.58	2.99
ESCC038T5	0.65	2.77	0.64	2.76
ESCC039T1	0.4	2.19	0.37	1.94
ESCC039T2	0.47	2.1	0.46	2.03
ESCC039T4	0.44	2.14	0.41	1.95
ESCC039T5	0.48	2.16	0.46	1.97
ESCC042T1	0.53	3.14	0.52	3.28
ESCC042T2	0.65	3.1	0.63	3.23
ESCC042T3	0.65	2.96	0.63	3.07
ESCC042T4	0.29	3.37	0.27	3.23
ESCC042T5	0.25	3.37	0.22	3.24
ESCC043T2	0.63	2.29	0.6	1.93
ESCC043T3	0.51	2.42	0.52	1.9
ESCC043T4	0.3	2.3	0.3	2.1
ESCC043T5	0.42	2.46	0.4	1.92
ESCC044T3	0.19	2.75	0.16	2.8
ESCC044T4	0.43	2.71	0.41	2.66
ESCC044T5	0.41	2.8	0.39	2.74
ESCC045T1	0.63	1.78	0.62	1.81
ESCC045T2	0.32	1.82	0.3	1.83
ESCC045T3	0.6	1.82	0.6	1.84
ESCC045T4	0.23	2.16	0.22	1.82
ESCC045T5	0.5	1.79	0.47	1.82
ESCC046L1	0.49	3.23	0.44	3.19
ESCC046L2	0.51	3.16	0.47	3.15
ESCC046T1	0.42	2.79	0.45	3.23
ESCC046T2	0.58	3.08	0.46	3.08
ESCC046T3	0.47	3.19	0.51	3.09
ESCC046T4	0.57	3.23	0.6	3.19
ESCC046T5	0.54	5.53	0.27	4.22
ESCC047T1	0.68	3.55	0.53	3.08
ESCC047T2	0.5	3.12	0.51	3.05
ESCC047T3	0.73	2.91	0.78	2.98
ESCC047T4	0.78	3.1	0.65	3.13
ESCC047T5	0.45	3.28	0.4	3.25
ESCC048T1	0.54	2.96	0.52	3.07
ESCC048T2	0.43	3.1	0.4	3.17
ESCC048T3	0.4	3.07	0.37	3.04
ESCC048T4	0.41	3.18	0.38	3.24
ESCC048T5	0.33	3.01	0.31	3.03
ESCC049T1	0.45	4.32	0.35	3.81
ESCC049T2	0.22	3.13	0.19	3.36
ESCC049T3	0.24	3.84	0.2	3.56
ESCC049T4	0.4	3.29	0.37	3.34
ESCC049T5	0.48	3.64	0.39	3.67
ESCC050L2	0.31	4.11	0.24	3.04
ESCC050L3	0.44	2.4	0.43	2.23
ESCC050T1	0.59	2.94	0.45	2.85
ESCC050T2	0.25	2.99	0.21	2.12
ESCC050T3	0.27	3.01	0.23	2.09
ESCC050T4	0.29	3.14	0.2	2.11
ESCC050T5	0.37	2.15	0.58	2.04
ESCC051T1	0.61	2.73	0.56	2.72
ESCC051T3	0.61	3.43	0.6	2.64
ESCC051T4	0.46	3.86	0.41	2.68
ESCC051T5	0.43	2.71	0.4	2.71
ESCC053T1	0.4	3.07	0.36	2.87
ESCC053T2	0.48	2.78	0.46	2.81
ESCC053T3	0.52	2.78	0.47	2.81
ESCC053T4	0.78	3.41	0.56	2.97
ESCC053T5	0.48	3.24	0.46	2.58
ESCC054L1	0.65	3.88	0.43	4.21
ESCC054T1	0.46	3.6	0.48	3.55
ESCC054T2	0.53	3.85	0.55	3.58
ESCC054T3	0.56	3.79	0.54	3.95
ESCC054T4	0.36	4.05	0.37	3.87
ESCC054T5	0.24	3.65	0.18	3.74
ESCC055L1	0.25	5.13	0.24	4.67
ESCC055T1	0.29	5.2	0.29	5.05
ESCC055T2	0.35	4.74	0.4	5.03
ESCC055T3	0.39	5.57	0.32	5.28
ESCC055T4	0.2	4.59	0.21	4.85
ESCC055T5	0.34	4.99	0.31	5.18
ESCC056L1	0.33	4.57	0.28	3.64
ESCC056L2	0.31	3.74	0.27	3.6
ESCC056T1	0.51	3.62	0.43	3.61
ESCC056T2	0.35	3.05	0.34	2.98
ESCC056T3	0.53	2.99	0.54	3.07
ESCC056T4	0.58	3.37	0.52	3.09
ESCC056T5	0.39	4.12	0.31	3.32
ESCC057T1	0.34	4.44	0.31	3.55
ESCC057T2	0.36	3.65	0.33	3.62
ESCC057T3	0.36	3.34	0.33	3.35
ESCC057T4	0.3	3.51	0.3	3.24
ESCC057T5	0.37	3.58	0.33	3.57
ESCC058T1	0.59	1.82	0.59	1.82
ESCC058T2	0.53	2.01	0.36	1.99
ESCC058T3	0.7	2.03	0.72	2
ESCC058T4	0.71	2.08	0.75	2.12
ESCC058T5	0.74	1.84	0.76	1.69
ESCC059T1	0.32	3.43	0.28	3.02
ESCC059T2	0.33	3.82	0.2	2.79
ESCC059T3	0.52	3.38	0.28	2.7
ESCC059T5	0.52	3.04	0.44	3.09
ESCC060T1	0.53	2.35	0.51	2.3
ESCC060T2	0.51	2.28	0.48	2.32
ESCC060T3	0.53	2.28	0.48	2.35
ESCC060T4	0.49	2.21	0.45	2.3
ESCC060T5	0.45	2.32	0.43	2.29
ESCC061L1	0.59	2.07	0.6	2.03
ESCC061L2	0.33	2.89	0.21	2.01
ESCC061T2	0.6	2	0.62	1.98
ESCC061T3	0.38	2.07	0.39	2.02
ESCC061T4	0.25	3.08	0.24	2.05
ESCC061T5	0.64	1.99	0.77	1.97
ESCC062T1	0.76	1.96	0.76	1.97
ESCC062T2	0.79	1.96	0.61	2.07
ESCC062T3	0.54	1.97	0.5	1.97
ESCC062T4	0.63	1.97	0.65	1.95
ESCC062T5	0.64	1.96	0.66	1.95
ESCC063L2	0.29	4.46	0.21	3.64
ESCC063T1	0.3	2.47	0.26	2.48
ESCC063T2	0.25	5.01	0.19	3.74
ESCC063T3	0.47	2.36	0.47	2.27
ESCC063T4	0.5	2.81	0.45	2.8
ESCC063T5	0.52	2.49	0.54	2.56
ESCC064L2	0.57	2.62	0.55	2.8
ESCC064T1	0.66	2.88	0.61	3.04
ESCC064T2	0.48	2.82	0.56	2.98
ESCC064T3	0.65	2.78	0.65	2.96
ESCC064T4	0.49	3.02	0.47	3.05
ESCC064T5	0.58	3	0.53	3.13
ESCC065T1	0.46	2.09	0.58	2.04
ESCC065T2	0.58	2.11	0.59	2
ESCC065T3	0.62	2.02	0.66	1.96
ESCC065T5	0.66	2	0.68	1.99
ESCC066L2	0.25	2	0.22	2.13
ESCC066L4	0.52	2.18	0.49	2.04
ESCC066T1	0.65	2.93	0.66	2.94
ESCC066T2	0.75	2.99	0.71	3.11
ESCC066T3	0.68	3	0.68	2.99
ESCC066T4	0.51	3.12	0.43	2.92
ESCC066T5	0.68	2.98	0.63	3
ESCC067T1	0.42	2.86	0.47	2.85
ESCC067T2	0.48	2.93	0.61	2.86
ESCC067T3	0.56	2.84	0.58	3
ESCC067T4	0.63	2.96	0.61	3.05
ESCC067T5	0.52	2.98	0.52	3.07
ESCC068T1	0.4	3.6	0.4	3.68
ESCC068T2	0.53	4.37	0.47	3.84
ESCC068T4	0.34	4.4	0.3	3.93
ESCC068T5	0.59	3.17	0.53	3.1
ESCC069L2	0.87	1.9	0.91	1.85
ESCC069L3	0.91	1.88	0.86	1.87
ESCC069L4	0.57	1.98	0.57	1.85
ESCC069T1	0.44	1.95	0.44	1.87
ESCC069T2	0.71	3.13	0.82	2.84
ESCC069T3	0.57	1.87	0.52	1.86
ESCC069T4	0.48	1.95	0.46	1.85
ESCC069T5	0.68	1.91	0.68	1.9
ESCC070T1	0.48	2.37	0.43	2.48
ESCC070T2	0.41	2.48	0.44	2.47
ESCC070T3	0.51	2.42	0.46	2.6
ESCC070T4	0.48	2.38	0.4	2.48
ESCC070T5	0.39	2.44	0.42	2.42
ESCC071T1	0.48	3.07	0.47	2.56
ESCC071T2	0.36	3.22	0.34	2.7
ESCC071T3	0.34	2.7	0.28	2.68
ESCC071T4	0.61	2.55	0.56	2.47
ESCC071T5	0.99	4.43	0.71	3.54
ESCC072L1	0.76	3.32	0.73	3.42
ESCC072T1	0.42	4.06	0.39	3.52
ESCC072T2	0.49	3.41	0.45	3.45
ESCC072T3	0.5	3.35	0.4	3.3
ESCC072T4	0.37	3.33	0.35	3.3
ESCC072T5	0.35	3.48	0.32	3.41
ESCC073L1	0.22	3.85	0.19	3.02
ESCC073T1	0.46	3.12	0.43	3.08
ESCC073T2	0.37	5.3	0.2	3.99
ESCC073T3	0.23	4.43	0.18	3.51
ESCC073T4	0.23	3.67	0.19	2.96
ESCC073T5	0.24	3.29	0.19	2.96
ESCC074L1	0.69	4.03	0.41	3.96
ESCC074L2	0.41	3.86	0.33	3.8
ESCC074L3	0.32	4.26	0.29	4.01
ESCC074T1	0.71	3.31	0.72	3.29
ESCC074T2	0.27	3.26	0.26	3.09
ESCC074T3	0.51	3.56	0.4	3.53
ESCC074T5	0.37	3.36	0.35	3.15
ESCC075T1	0.31	2.33	0.24	2.41
ESCC075T2	0.52	2.22	0.52	2.27
ESCC075T3	0.53	2.23	0.56	2.24
ESCC075T4	0.68	2.16	0.66	2.23
ESCC075T5	0.46	4.45	0.35	3.59
ESCC076T2	0.5	4.26	0.53	4.08
ESCC076T3	0.59	4.39	0.34	5.31
ESCC076T4	0.35	4.15	0.37	4.07
ESCC076T5	0.42	4.57	0.36	4.59
ESCC077T1	0.61	2.05	0.67	2.07
ESCC077T2	0.66	2.04	0.62	2
ESCC077T3	0.31	2.17	0.3	2.06
ESCC077T4	0.32	2.17	0.29	2.07
ESCC077T5	0.55	2.03	0.48	2.06
ESCC078T1	0.29	3.56	0.26	3.35
ESCC078T2	0.4	3.49	0.36	3.48
ESCC078T3	0.41	3.37	0.4	3.36
ESCC078T4	0.41	3.9	0.39	3.74
ESCC078T5	0.3	3.49	0.25	3.42
ESCC080T1	0.74	4.54	0.36	3.39
ESCC080T2	0.33	4.17	0.23	3.02
ESCC080T3	0.79	3.85	0.86	3.9
ESCC080T4	0.28	4.12	0.26	3.84
ESCC080T5	0.33	4.75	0.24	3.62
ESCC081T1	0.5	2.74	0.49	2.78
ESCC081T2	0.61	2.72	0.61	2.78
ESCC081T3	0.59	2.82	0.58	2.86
ESCC081T5	0.5	2.74	0.49	2.78
ESCC082T1	0.53	3.43	0.53	3.6
ESCC082T2	0.56	3.24	0.52	3.39
ESCC082T4	0.41	3.28	0.39	3.38
ESCC082T5	0.3	2.92	0.28	2.95
ESCC083T1	0.53	2.78	0.56	2.87
ESCC083T2	0.42	2.68	0.42	2.79
ESCC083T3	0.54	2.75	0.54	2.89
ESCC083T4	0.27	2.85	0.23	2.84
ESCC083T5	0.56	2.77	0.56	2.9
ESCC085L1	0.55	2.56	0.51	2.68
ESCC085L2	0.61	1.86	0.62	1.89
ESCC085L3	0.6	2.51	0.58	2.53
ESCC085L4	0.33	1.96	0.33	1.91
ESCC085T1	0.72	2.56	0.71	2.65
ESCC085T2	0.4	2.53	0.36	2.68
ESCC085T3	0.77	3	0.78	2.51
ESCC085T5	0.39	2.55	0.38	2.65
ESCC086T1	0.36	3.98	0.34	3.94
ESCC086T2	0.46	3.91	0.46	3.88
ESCC086T3	0.43	3.9	0.4	4.01
ESCC086T4	0.62	3.89	0.62	3.91
ESCC086T5	0.51	3.9	0.47	3.96
ESCC087T1	0.75	3.09	0.76	3.22
ESCC087T2	0.73	3.03	0.75	3.15
ESCC087T3	0.77	2.97	0.79	3.08
ESCC087T4	0.76	2.88	0.78	3.04
ESCC087T5	0.79	3.11	0.79	3.21
ESCC088T1	0.38	2.14	0.34	2.16
ESCC088T2	0.31	2.13	0.29	2.12
ESCC088T3	0.41	2.14	0.4	2.15
ESCC088T4	0.3	2.19	0.28	2.11
ESCC088T5	0.6	2.04	0.58	2.18
ESCC089T1	0.66	5.06	0.31	4.31
ESCC089T2	0.38	3.25	0.38	3.18
ESCC089T3	0.62	3.15	0.62	3.23
ESCC089T4	0.5	3.21	0.53	3.29
ESCC089T5	0.73	3.29	0.71	3.2
ESCC090T1	0.43	2.96	0.41	2.94
ESCC090T2	0.57	2.94	0.54	2.98
ESCC090T4	0.25	3.12	0.23	3.07
ESCC090T5	0.32	3.04	0.28	2.83
ESCC091T1	0.8	2.75	0.78	2.82
ESCC091T2	0.76	5.1	0.38	3.81
ESCC091T3	0.59	2.67	0.55	2.63
ESCC091T4	0.33	3.02	0.31	2.99
ESCC091T5	0.66	2.74	0.6	2.86
ESCC092T1	0.44	3.12	0.4	3.07
ESCC092T2	0.45	3.35	0.39	3.48
ESCC092T3	0.47	3.35	0.47	3.48
ESCC092T4	0.37	3.35	0.31	3.48
ESCC092T5	0.58	3.35	0.55	3.5
ESCC093T1	0.36	3.23	0.32	3.28
ESCC093T3	0.36	4.21	0.31	3.91
ESCC093T5	0.21	3.2	0.19	3.21
ESCC094T1	0.2	3.36	0.19	3.34
ESCC094T2	0.52	3.68	0.48	3.73
ESCC094T3	0.55	3.37	0.53	3.42
ESCC094T4	0.49	3.37	0.48	3.32
ESCC094T5	0.67	3.64	0.69	3.68
ESCC095T1	0.38	2.51	0.37	2.61
ESCC095T2	0.21	2.85	0.18	2.03
ESCC095T3	0.76	2.18	0.74	2.29
ESCC095T4	0.2	2.59	0.21	2.29
ESCC095T5	0.31	2.46	0.28	2.54
ESCC096L1	0.43	2.21	0.41	2.11
ESCC096L2	0.51	2.08	0.51	2.05
ESCC096L3	0.51	2.23	0.48	2.25
ESCC096L4	0.64	2.09	0.65	2.08
ESCC096T1	0.33	2.14	0.3	2.06
ESCC096T2	0.33	2.12	0.31	2.13
ESCC096T3	0.3	2.05	0.25	2.08
ESCC096T4	0.56	2.04	0.57	2.14
ESCC097T1	0.69	4.06	0.66	4
ESCC097T2	0.77	3.99	0.79	4.03
ESCC097T3	0.87	4.16	0.82	4.08
ESCC097T4	0.6	5.24	0.27	3.9
ESCC098L1	0.3	3.76	0.25	3.55
ESCC098T1	0.49	3.43	0.46	3.47
ESCC098T2	0.41	3.56	0.39	3.55
ESCC098T3	0.35	3.49	0.32	3.47
ESCC098T4	0.32	3.48	0.3	3.46
ESCC098T5	0.37	3.61	0.34	3.51
ESCC099T1	0.49	3.02	0.54	3.02
ESCC099T2	0.52	3.09	0.53	3.02
ESCC099T3	0.37	2.9	0.33	2.91
ESCC099T4	0.63	2.99	0.61	2.9
ESCC099T5	0.49	3	0.42	2.97
ESCC100T1	0.44	2.5	0.42	2.25
ESCC100T2	0.48	2.6	0.46	2.47
ESCC100T3	0.32	2.7	0.3	2.75
ESCC100T4	0.25	2.5	0.23	2.23
ESCC100T5	0.41	2.4	0.4	2.32
ESCC101T1	0.38	2.99	0.39	3.05
ESCC101T2	0.32	3.08	0.31	3.05
ESCC101T3	0.3	3.07	0.26	3.01
ESCC102L1	0.25	4.28	0.23	2.86
ESCC102L2	0.26	3.55	0.21	2.1
ESCC102L3	0.37	4.17	0.17	2.38
ESCC102T1	0.53	3.4	0.51	3.31
ESCC102T2	0.45	4.82	0.27	3.75
ESCC102T3	0.3	2.74	0.26	2.72
ESCC102T4	0.44	2.92	0.45	2.94
ESCC102T5	0.29	2.76	0.27	2.74
ESCC103T1	0.67	3.19	0.64	3.15
ESCC103T2	0.41	3.14	0.4	3.09
ESCC103T3	0.35	3.26	0.35	2.9
ESCC103T4	0.46	3.12	0.37	3.24
ESCC103T5	0.33	3.24	0.31	3.11
ESCC104T1	0.37	3.49	0.3	3.37
ESCC104T2	0.5	3.72	0.41	3.24
ESCC104T3	0.38	3.92	0.34	3.57
ESCC104T4	0.62	3.32	0.58	3.26
ESCC104T5	0.38	4.5	0.2	3.41
ESCC105T2	0.51	1.95	0.51	2.02
ESCC105T3	0.39	2.01	0.39	2.02
ESCC105T4	0.45	1.93	0.43	1.96
ESCC106T1	0.3	3.08	0.23	1.89
ESCC106T2	0.31	1.91	0.29	1.7
ESCC106T3	0.71	1.75	0.72	1.71
ESCC106T4	0.38	1.77	0.37	1.72
ESCC106T5	0.65	1.74	0.66	1.61
ESCC107L1	0.45	2.59	0.43	2.43
ESCC107L2	0.61	2.61	0.6	2.53
ESCC107L3	0.53	2.53	0.68	3.46
ESCC107T1	0.68	2.53	0.66	2.52
ESCC107T2	0.49	2.51	0.47	2.48
ESCC107T3	0.65	2.44	0.64	2.42
ESCC107T4	0.66	2.5	0.62	2.45
ESCC107T5	0.42	2.42	0.49	3.32
ESCC108T2	0.27	4.27	0.21	4.04
ESCC108T3	0.28	3.81	0.26	3.64
ESCC108T4	0.41	3.7	0.33	3.07
ESCC108T5	0.25	4.13	0.22	4.03
ESCC109T1	0.31	3.27	0.28	3.21
ESCC109T3	0.22	3.27	0.19	3.16
ESCC109T4	0.54	3.35	0.5	3.17
ESCC109T5	0.4	3.94	0.45	3.67
ESCC110T1	0.29	2.97	0.26	2.91
ESCC110T2	0.26	3.12	0.23	2.9
ESCC110T3	0.26	2.95	0.25	2.75
ESCC110T4	0.29	3.03	0.25	2.76
ESCC110T5	0.45	2.65	0.42	2.51
ESCC111T1	0.38	3.17	0.35	3.12
ESCC111T2	0.52	3.04	0.51	2.97
ESCC111T3	0.29	3.29	0.29	3.03
ESCC111T4	0.37	2.89	0.35	2.95
ESCC111T5	0.41	3.15	0.4	3.16
ESCC113T1	0.6	3.01	0.55	3.14
ESCC113T3	0.46	3.07	0.47	3.19
ESCC113T4	0.25	3.25	0.18	3.28
ESCC113T5	0.38	3.09	0.38	3.13
