# Supplementary material for: Immune-tumor interaction dictates spatially directed evolution of esophageal squamous cell carcinoma
Source: Natl Sci Rev. 2024 Apr 23;11(5):nwae150. doi: 10.1093/nsr/nwae150 (PMC11129594; doi:10.1093/nsr/nwae150)
Supplement: nwae150_Supplemental_Files [file nwae150_supplemental_files.zip › Supplementary Data 9.xlsx]

## Sheet: Sheet1
Supplementary Data 9. Pairwise distance between paired tumor regions
sn1	sn2	FST	KSD
ESCC001T1	ESCC001T2	0.189	0.527
ESCC001T1	ESCC001T3	0.15	0.599
ESCC001T1	ESCC001T4	0.138	0.405
ESCC001T1	ESCC001T5	0.062	0.137
ESCC001T2	ESCC001T3	0.214	0.145
ESCC001T2	ESCC001T4	0.203	0.291
ESCC001T2	ESCC001T5	0.17	0.494
ESCC001T3	ESCC001T4	0.079	0.28
ESCC001T3	ESCC001T5	0.117	0.498
ESCC001T4	ESCC001T5	0.111	0.302
ESCC002T1	ESCC002T2	0.472	0.657
ESCC002T1	ESCC002T3	0.257	0.113
ESCC002T1	ESCC002T4	0.396	0.456
ESCC002T1	ESCC002T5	0.265	0.212
ESCC002T2	ESCC002T3	0.453	0.526
ESCC002T2	ESCC002T4	0.47	0.215
ESCC002T2	ESCC002T5	0.456	0.523
ESCC002T3	ESCC002T4	0.389	0.368
ESCC002T3	ESCC002T5	0.129	0.11
ESCC002T4	ESCC002T5	0.392	0.379
ESCC004T1	ESCC004T2	0.327	0.327
ESCC004T1	ESCC004T4	0.408	0.218
ESCC004T1	ESCC004T5	0.361	0.282
ESCC004T2	ESCC004T4	0.337	0.373
ESCC004T2	ESCC004T5	0.169	0.144
ESCC004T4	ESCC004T5	0.374	0.254
ESCC005T1	ESCC005T2	0.11	0.047
ESCC005T1	ESCC005T3	0.18	0.321
ESCC005T1	ESCC005T4	0.3	0.628
ESCC005T1	ESCC005T5	0.15	0.167
ESCC005T2	ESCC005T3	0.183	0.367
ESCC005T2	ESCC005T4	0.314	0.622
ESCC005T2	ESCC005T5	0.124	0.129
ESCC005T3	ESCC005T4	0.289	0.773
ESCC005T3	ESCC005T5	0.198	0.463
ESCC005T4	ESCC005T5	0.331	0.564
ESCC006T2	ESCC006T3	0.358	0.347
ESCC006T2	ESCC006T4	0.349	0.337
ESCC006T2	ESCC006T5	0.392	0.278
ESCC006T3	ESCC006T4	0.176	0.163
ESCC006T3	ESCC006T5	0.299	0.093
ESCC006T4	ESCC006T5	0.322	0.244
ESCC007T1	ESCC007T2	0.337	0.338
ESCC007T1	ESCC007T3	0.326	0.231
ESCC007T1	ESCC007T4	0.22	0.29
ESCC007T1	ESCC007T5	0.232	0.269
ESCC007T2	ESCC007T3	0.343	0.211
ESCC007T2	ESCC007T4	0.277	0.571
ESCC007T2	ESCC007T5	0.241	0.506
ESCC007T3	ESCC007T4	0.189	0.462
ESCC007T3	ESCC007T5	0.233	0.487
ESCC007T4	ESCC007T5	0.185	0.336
ESCC008T1	ESCC008T2	0.443	0.182
ESCC008T1	ESCC008T3	0.393	0.525
ESCC008T1	ESCC008T4	0.456	0.218
ESCC008T1	ESCC008T5	0.246	0.269
ESCC008T2	ESCC008T3	0.41	0.497
ESCC008T2	ESCC008T4	0.457	0.198
ESCC008T2	ESCC008T5	0.42	0.182
ESCC008T3	ESCC008T4	0.4	0.454
ESCC008T3	ESCC008T5	0.379	0.358
ESCC008T4	ESCC008T5	0.433	0.223
ESCC009T1	ESCC009T2	0.285	0.129
ESCC009T1	ESCC009T3	0.265	0.277
ESCC009T1	ESCC009T4	0.297	0.435
ESCC009T1	ESCC009T5	0.261	0.374
ESCC009T2	ESCC009T3	0.241	0.213
ESCC009T2	ESCC009T4	0.302	0.39
ESCC009T2	ESCC009T5	0.133	0.298
ESCC009T3	ESCC009T4	0.068	0.208
ESCC009T3	ESCC009T5	0.141	0.127
ESCC009T4	ESCC009T5	0.215	0.138
ESCC010T1	ESCC010T2	0.253	0.199
ESCC010T1	ESCC010T3	0.128	0.099
ESCC010T1	ESCC010T4	0.123	0.379
ESCC010T2	ESCC010T3	0.248	0.12
ESCC010T2	ESCC010T4	0.221	0.315
ESCC010T3	ESCC010T4	0.165	0.334
ESCC011T1	ESCC011T2	0.328	0.348
ESCC011T1	ESCC011T4	0.315	0.33
ESCC011T1	ESCC011T5	0.315	0.316
ESCC011T2	ESCC011T4	0.236	0.331
ESCC011T2	ESCC011T5	0.191	0.367
ESCC011T4	ESCC011T5	0.122	0.077
ESCC012T1	ESCC012T2	0.436	0.116
ESCC012T1	ESCC012T3	0.433	0.186
ESCC012T1	ESCC012T5	0.264	0.566
ESCC012T2	ESCC012T3	0.061	0.113
ESCC012T2	ESCC012T5	0.373	0.461
ESCC012T3	ESCC012T5	0.367	0.398
ESCC014T1	ESCC014T3	0.326	0.198
ESCC014T1	ESCC014T4	0.186	0.113
ESCC014T1	ESCC014T5	0.147	0.272
ESCC014T3	ESCC014T4	0.348	0.185
ESCC014T3	ESCC014T5	0.337	0.358
ESCC014T4	ESCC014T5	0.193	0.231
ESCC015T1	ESCC015T2	0.268	0.294
ESCC015T1	ESCC015T3	0.245	0.268
ESCC015T1	ESCC015T4	0.116	0.546
ESCC015T1	ESCC015T5	0.27	0.273
ESCC015T2	ESCC015T3	0.239	0.22
ESCC015T2	ESCC015T4	0.252	0.332
ESCC015T2	ESCC015T5	0.302	0.458
ESCC015T3	ESCC015T4	0.211	0.463
ESCC015T3	ESCC015T5	0.213	0.343
ESCC015T4	ESCC015T5	0.198	0.599
ESCC016T1	ESCC016T2	0.35	0.337
ESCC016T1	ESCC016T3	0.357	0.089
ESCC016T1	ESCC016T4	0.262	0.33
ESCC016T1	ESCC016T5	0.184	0.246
ESCC016T2	ESCC016T3	0.392	0.377
ESCC016T2	ESCC016T4	0.152	0.598
ESCC016T2	ESCC016T5	0.215	0.441
ESCC016T3	ESCC016T4	0.172	0.305
ESCC016T3	ESCC016T5	0.299	0.228
ESCC016T4	ESCC016T5	0.159	0.209
ESCC018T2	ESCC018T4	0.154	0.523
ESCC018T2	ESCC018T5	0.09	0.318
ESCC018T4	ESCC018T5	0.201	0.328
ESCC019T1	ESCC019T2	0.041	0.098
ESCC019T1	ESCC019T3	0.223	0.274
ESCC019T1	ESCC019T4	0.035	0.107
ESCC019T1	ESCC019T5	0.162	0.58
ESCC019T2	ESCC019T3	0.245	0.34
ESCC019T2	ESCC019T4	0.036	0.197
ESCC019T2	ESCC019T5	0.18	0.605
ESCC019T3	ESCC019T4	0.2	0.248
ESCC019T3	ESCC019T5	0.114	0.372
ESCC019T4	ESCC019T5	0.138	0.496
ESCC021T1	ESCC021T2	0.324	0.278
ESCC021T1	ESCC021T3	0.325	0.15
ESCC021T1	ESCC021T4	0.405	0.269
ESCC021T2	ESCC021T3	0.187	0.171
ESCC021T2	ESCC021T4	0.364	0.455
ESCC021T3	ESCC021T4	0.374	0.36
ESCC022T1	ESCC022T3	0.358	0.27
ESCC022T1	ESCC022T5	0.284	0.245
ESCC022T3	ESCC022T5	0.338	0.417
ESCC023T1	ESCC023T2	0.411	0.138
ESCC023T1	ESCC023T3	0.335	0.491
ESCC023T1	ESCC023T4	0.386	0.334
ESCC023T1	ESCC023T5	0.404	0.264
ESCC023T2	ESCC023T3	0.313	0.401
ESCC023T2	ESCC023T4	0.353	0.338
ESCC023T2	ESCC023T5	0.269	0.192
ESCC023T3	ESCC023T4	0.248	0.181
ESCC023T3	ESCC023T5	0.295	0.254
ESCC023T4	ESCC023T5	0.338	0.224
ESCC024T1	ESCC024T4	0.191	0.233
ESCC024T1	ESCC024T5	0.213	0.318
ESCC024T4	ESCC024T5	0.137	0.208
ESCC025T2	ESCC025T3	0.43	0.139
ESCC025T2	ESCC025T4	0.411	0.332
ESCC025T2	ESCC025T5	0.432	0.229
ESCC025T3	ESCC025T4	0.39	0.246
ESCC025T3	ESCC025T5	0.42	0.224
ESCC025T4	ESCC025T5	0.182	0.413
ESCC026T1	ESCC026T3	0.42	0.513
ESCC026T1	ESCC026T5	0.404	0.317
ESCC026T3	ESCC026T5	0.374	0.331
ESCC027T2	ESCC027T3	0.343	0.196
ESCC027T2	ESCC027T4	0.367	0.431
ESCC027T2	ESCC027T5	0.362	0.498
ESCC027T3	ESCC027T4	0.413	0.438
ESCC027T3	ESCC027T5	0.404	0.466
ESCC027T4	ESCC027T5	0.329	0.229
ESCC028T1	ESCC028T3	0.327	0.249
ESCC028T1	ESCC028T5	0.336	0.642
ESCC028T3	ESCC028T5	0.369	0.465
ESCC029T2	ESCC029T3	0.355	0.521
ESCC029T2	ESCC029T4	0.41	0.442
ESCC029T2	ESCC029T5	0.273	0.255
ESCC029T3	ESCC029T4	0.456	0.104
ESCC029T3	ESCC029T5	0.189	0.66
ESCC029T4	ESCC029T5	0.415	0.606
ESCC030T1	ESCC030T2	0.211	0.264
ESCC030T1	ESCC030T3	0.315	0.666
ESCC030T1	ESCC030T4	0.238	0.262
ESCC030T1	ESCC030T5	0.24	0.246
ESCC030T2	ESCC030T3	0.334	0.652
ESCC030T2	ESCC030T4	0.288	0.228
ESCC030T2	ESCC030T5	0.272	0.215
ESCC030T3	ESCC030T4	0.399	0.401
ESCC030T3	ESCC030T5	0.289	0.431
ESCC030T4	ESCC030T5	0.33	0.11
ESCC031T1	ESCC031T3	0.432	0.329
ESCC031T1	ESCC031T4	0.451	0.185
ESCC031T3	ESCC031T4	0.266	0.256
ESCC032T1	ESCC032T2	0.395	0.267
ESCC032T1	ESCC032T3	0.434	0.262
ESCC032T1	ESCC032T4	0.432	0.247
ESCC032T2	ESCC032T3	0.416	0.271
ESCC032T2	ESCC032T4	0.407	0.2
ESCC032T3	ESCC032T4	0.47	0.224
ESCC033T1	ESCC033T2	0.346	0.315
ESCC033T1	ESCC033T3	0.354	0.198
ESCC033T1	ESCC033T5	0.121	0.106
ESCC033T2	ESCC033T3	0.251	0.151
ESCC033T2	ESCC033T5	0.331	0.236
ESCC033T3	ESCC033T5	0.351	0.237
ESCC034T1	ESCC034T2	0.364	0.238
ESCC034T1	ESCC034T3	0.289	0.142
ESCC034T1	ESCC034T4	0.143	0.335
ESCC034T1	ESCC034T5	0.104	0.191
ESCC034T2	ESCC034T3	0.369	0.142
ESCC034T2	ESCC034T4	0.353	0.235
ESCC034T2	ESCC034T5	0.364	0.138
ESCC034T3	ESCC034T4	0.213	0.277
ESCC034T3	ESCC034T5	0.267	0.163
ESCC034T4	ESCC034T5	0.172	0.203
ESCC035T1	ESCC035T2	0.326	0.606
ESCC035T1	ESCC035T3	0.422	0.469
ESCC035T1	ESCC035T5	0.35	0.298
ESCC035T2	ESCC035T3	0.289	0.684
ESCC035T2	ESCC035T5	0.245	0.347
ESCC035T3	ESCC035T5	0.415	0.574
ESCC036T1	ESCC036T2	0.308	0.234
ESCC036T1	ESCC036T4	0.354	0.603
ESCC036T1	ESCC036T5	0.322	0.277
ESCC036T2	ESCC036T4	0.09	0.389
ESCC036T2	ESCC036T5	0.377	0.101
ESCC036T4	ESCC036T5	0.43	0.347
ESCC037T1	ESCC037T2	0.155	0.18
ESCC037T1	ESCC037T4	0.284	0.618
ESCC037T1	ESCC037T5	0.233	0.261
ESCC037T2	ESCC037T4	0.287	0.604
ESCC037T2	ESCC037T5	0.235	0.186
ESCC037T4	ESCC037T5	0.325	0.523
ESCC038T2	ESCC038T3	0.405	0.623
ESCC038T2	ESCC038T4	0.408	0.624
ESCC038T2	ESCC038T5	0.408	0.568
ESCC038T3	ESCC038T4	0.155	0.271
ESCC038T3	ESCC038T5	0.28	0.326
ESCC038T4	ESCC038T5	0.255	0.134
ESCC039T1	ESCC039T2	0.287	0.385
ESCC039T1	ESCC039T4	0.088	0.131
ESCC039T1	ESCC039T5	0.063	0.159
ESCC039T2	ESCC039T4	0.292	0.398
ESCC039T2	ESCC039T5	0.288	0.387
ESCC039T4	ESCC039T5	0.085	0.255
ESCC042T1	ESCC042T2	0.335	0.17
ESCC042T1	ESCC042T3	0.395	0.207
ESCC042T1	ESCC042T4	0.402	0.284
ESCC042T1	ESCC042T5	0.277	0.399
ESCC042T2	ESCC042T3	0.409	0.211
ESCC042T2	ESCC042T4	0.438	0.152
ESCC042T2	ESCC042T5	0.338	0.523
ESCC042T3	ESCC042T4	0.41	0.277
ESCC042T3	ESCC042T5	0.388	0.429
ESCC042T4	ESCC042T5	0.415	0.553
ESCC043T2	ESCC043T3	0.141	0.397
ESCC043T2	ESCC043T4	0.338	0.179
ESCC043T2	ESCC043T5	0.087	0.141
ESCC043T3	ESCC043T4	0.158	0.369
ESCC043T3	ESCC043T5	0.149	0.405
ESCC043T4	ESCC043T5	0.346	0.151
ESCC044T3	ESCC044T4	0.241	0.67
ESCC044T3	ESCC044T5	0.412	0.679
ESCC044T4	ESCC044T5	0.207	0.688
ESCC045T1	ESCC045T2	0.425	0.313
ESCC045T1	ESCC045T3	0.433	0.237
ESCC045T1	ESCC045T4	0.391	0.256
ESCC045T1	ESCC045T5	0.458	0.339
ESCC045T2	ESCC045T3	0.448	0.157
ESCC045T2	ESCC045T4	0.352	0.289
ESCC045T2	ESCC045T5	0.474	0.104
ESCC045T3	ESCC045T4	0.426	0.151
ESCC045T3	ESCC045T5	0.184	0.242
ESCC045T4	ESCC045T5	0.455	0.342
ESCC046T1	ESCC046T2	0.369	0.443
ESCC046T1	ESCC046T3	0.389	0.52
ESCC046T1	ESCC046T4	0.095	0.423
ESCC046T1	ESCC046T5	0.147	0.215
ESCC046T2	ESCC046T3	0.374	0.136
ESCC046T2	ESCC046T4	0.411	0.136
ESCC046T2	ESCC046T5	0.349	0.271
ESCC046T3	ESCC046T4	0.427	0.151
ESCC046T3	ESCC046T5	0.371	0.311
ESCC046T4	ESCC046T5	0.17	0.278
ESCC047T1	ESCC047T2	0.433	0.294
ESCC047T1	ESCC047T3	0.381	0.6
ESCC047T1	ESCC047T4	0.418	0.322
ESCC047T1	ESCC047T5	0.318	0.559
ESCC047T2	ESCC047T3	0.345	0.479
ESCC047T2	ESCC047T4	0.383	0.35
ESCC047T2	ESCC047T5	0.302	0.439
ESCC047T3	ESCC047T4	0.316	0.429
ESCC047T3	ESCC047T5	0.234	0.124
ESCC047T4	ESCC047T5	0.285	0.382
ESCC048T1	ESCC048T2	0.419	0.443
ESCC048T1	ESCC048T3	0.106	0.294
ESCC048T1	ESCC048T4	0.404	0.366
ESCC048T1	ESCC048T5	0.123	0.297
ESCC048T2	ESCC048T3	0.419	0.429
ESCC048T2	ESCC048T4	0.392	0.195
ESCC048T2	ESCC048T5	0.438	0.412
ESCC048T3	ESCC048T4	0.409	0.333
ESCC048T3	ESCC048T5	0.064	0.212
ESCC048T4	ESCC048T5	0.426	0.233
ESCC049T1	ESCC049T2	0.455	0.587
ESCC049T1	ESCC049T3	0.498	0.186
ESCC049T1	ESCC049T4	0.456	0.679
ESCC049T1	ESCC049T5	0.449	0.395
ESCC049T2	ESCC049T3	0.431	0.512
ESCC049T2	ESCC049T4	0.307	0.186
ESCC049T2	ESCC049T5	0.371	0.203
ESCC049T3	ESCC049T4	0.386	0.622
ESCC049T3	ESCC049T5	0.422	0.332
ESCC049T4	ESCC049T5	0.353	0.306
ESCC050T1	ESCC050T2	0.358	0.189
ESCC050T1	ESCC050T3	0.365	0.121
ESCC050T1	ESCC050T4	0.375	0.34
ESCC050T1	ESCC050T5	0.328	0.326
ESCC050T2	ESCC050T3	0.382	0.106
ESCC050T2	ESCC050T4	0.208	0.334
ESCC050T2	ESCC050T5	0.322	0.22
ESCC050T3	ESCC050T4	0.391	0.26
ESCC050T3	ESCC050T5	0.091	0.282
ESCC050T4	ESCC050T5	0.339	0.519
ESCC051T1	ESCC051T3	0.361	0.224
ESCC051T1	ESCC051T4	0.28	0.295
ESCC051T1	ESCC051T5	0.364	0.284
ESCC051T3	ESCC051T4	0.231	0.255
ESCC051T3	ESCC051T5	0.415	0.234
ESCC051T4	ESCC051T5	0.319	0.375
ESCC053T1	ESCC053T2	0.287	0.254
ESCC053T1	ESCC053T3	0.303	0.238
ESCC053T1	ESCC053T4	0.2	0.199
ESCC053T1	ESCC053T5	0.358	0.355
ESCC053T2	ESCC053T3	0.199	0.164
ESCC053T2	ESCC053T4	0.286	0.32
ESCC053T2	ESCC053T5	0.33	0.554
ESCC053T3	ESCC053T4	0.306	0.335
ESCC053T3	ESCC053T5	0.171	0.468
ESCC053T4	ESCC053T5	0.363	0.526
ESCC054T1	ESCC054T2	0.262	0.368
ESCC054T1	ESCC054T3	0.377	0.147
ESCC054T1	ESCC054T4	0.407	0.198
ESCC054T1	ESCC054T5	0.375	0.239
ESCC054T2	ESCC054T3	0.262	0.44
ESCC054T2	ESCC054T4	0.276	0.513
ESCC054T2	ESCC054T5	0.204	0.539
ESCC054T3	ESCC054T4	0.377	0.24
ESCC054T3	ESCC054T5	0.343	0.291
ESCC054T4	ESCC054T5	0.393	0.336
ESCC055T1	ESCC055T2	0.275	0.347
ESCC055T1	ESCC055T3	0.296	0.438
ESCC055T1	ESCC055T4	0.334	0.677
ESCC055T1	ESCC055T5	0.288	0.408
ESCC055T2	ESCC055T3	0.115	0.226
ESCC055T2	ESCC055T4	0.374	0.448
ESCC055T2	ESCC055T5	0.076	0.193
ESCC055T3	ESCC055T4	0.387	0.298
ESCC055T3	ESCC055T5	0.108	0.173
ESCC055T4	ESCC055T5	0.394	0.411
ESCC056T1	ESCC056T2	0.391	0.313
ESCC056T1	ESCC056T3	0.398	0.209
ESCC056T1	ESCC056T4	0.39	0.642
ESCC056T1	ESCC056T5	0.12	0.204
ESCC056T2	ESCC056T3	0.305	0.221
ESCC056T2	ESCC056T4	0.286	0.443
ESCC056T2	ESCC056T5	0.426	0.528
ESCC056T3	ESCC056T4	0.309	0.554
ESCC056T3	ESCC056T5	0.424	0.348
ESCC056T4	ESCC056T5	0.425	0.714
ESCC057T1	ESCC057T2	0.123	0.166
ESCC057T1	ESCC057T3	0.273	0.439
ESCC057T1	ESCC057T4	0.174	0.195
ESCC057T1	ESCC057T5	0.143	0.431
ESCC057T2	ESCC057T3	0.261	0.487
ESCC057T2	ESCC057T4	0.163	0.343
ESCC057T2	ESCC057T5	0.077	0.3
ESCC057T3	ESCC057T4	0.293	0.396
ESCC057T3	ESCC057T5	0.253	0.545
ESCC057T4	ESCC057T5	0.191	0.543
ESCC058T1	ESCC058T2	0.327	0.185
ESCC058T1	ESCC058T3	0.205	0.503
ESCC058T1	ESCC058T4	0.483	0.584
ESCC058T1	ESCC058T5	0.211	0.252
ESCC058T2	ESCC058T3	0.297	0.608
ESCC058T2	ESCC058T4	0.436	0.642
ESCC058T2	ESCC058T5	0.321	0.239
ESCC058T3	ESCC058T4	0.477	0.926
ESCC058T3	ESCC058T5	0.139	0.62
ESCC058T4	ESCC058T5	0.477	0.725
ESCC059T1	ESCC059T2	0.386	0.188
ESCC059T1	ESCC059T3	0.337	0.339
ESCC059T1	ESCC059T5	0.315	0.254
ESCC059T2	ESCC059T3	0.343	0.204
ESCC059T2	ESCC059T5	0.377	0.237
ESCC059T3	ESCC059T5	0.302	0.236
ESCC060T1	ESCC060T2	0.374	0.25
ESCC060T1	ESCC060T3	0.303	0.222
ESCC060T1	ESCC060T4	0.265	0.295
ESCC060T1	ESCC060T5	0.245	0.218
ESCC060T2	ESCC060T3	0.361	0.25
ESCC060T2	ESCC060T4	0.368	0.371
ESCC060T2	ESCC060T5	0.3	0.292
ESCC060T3	ESCC060T4	0.293	0.46
ESCC060T3	ESCC060T5	0.265	0.328
ESCC060T4	ESCC060T5	0.036	0.239
ESCC061T2	ESCC061T3	0.337	0.518
ESCC061T2	ESCC061T4	0.175	0.255
ESCC061T2	ESCC061T5	0.188	0.146
ESCC061T3	ESCC061T4	0.37	0.451
ESCC061T3	ESCC061T5	0.344	0.487
ESCC061T4	ESCC061T5	0.195	0.151
ESCC062T1	ESCC062T2	0.128	0.17
ESCC062T1	ESCC062T3	0.344	0.279
ESCC062T1	ESCC062T4	0.307	0.209
ESCC062T1	ESCC062T5	0.101	0.172
ESCC062T2	ESCC062T3	0.289	0.411
ESCC062T2	ESCC062T4	0.276	0.322
ESCC062T2	ESCC062T5	0.111	0.283
ESCC062T3	ESCC062T4	0.258	0.174
ESCC062T3	ESCC062T5	0.373	0.192
ESCC062T4	ESCC062T5	0.331	0.188
ESCC063T1	ESCC063T2	0.506	0.955
ESCC063T1	ESCC063T3	0.221	0.198
ESCC063T1	ESCC063T4	0.308	0.765
ESCC063T1	ESCC063T5	0.295	0.44
ESCC063T2	ESCC063T3	0.412	0.862
ESCC063T2	ESCC063T4	0.516	0.283
ESCC063T2	ESCC063T5	0.495	0.594
ESCC063T3	ESCC063T4	0.308	0.654
ESCC063T3	ESCC063T5	0.166	0.394
ESCC063T4	ESCC063T5	0.367	0.346
ESCC064T1	ESCC064T2	0.44	0.332
ESCC064T1	ESCC064T3	0.458	0.233
ESCC064T1	ESCC064T4	0.342	0.682
ESCC064T1	ESCC064T5	0.242	0.207
ESCC064T2	ESCC064T3	0.112	0.143
ESCC064T2	ESCC064T4	0.175	0.517
ESCC064T2	ESCC064T5	0.437	0.167
ESCC064T3	ESCC064T4	0.175	0.543
ESCC064T3	ESCC064T5	0.445	0.064
ESCC064T4	ESCC064T5	0.325	0.56
ESCC065T1	ESCC065T2	0.098	0.169
ESCC065T1	ESCC065T3	0.442	0.215
ESCC065T1	ESCC065T5	0.434	0.225
ESCC065T2	ESCC065T3	0.43	0.17
ESCC065T2	ESCC065T5	0.422	0.165
ESCC065T3	ESCC065T5	0.036	0.108
ESCC066T1	ESCC066T2	0.361	0.253
ESCC066T1	ESCC066T3	0.43	0.21
ESCC066T1	ESCC066T4	0.376	0.252
ESCC066T1	ESCC066T5	0.352	0.281
ESCC066T2	ESCC066T3	0.254	0.435
ESCC066T2	ESCC066T4	0.365	0.095
ESCC066T2	ESCC066T5	0.296	0.319
ESCC066T3	ESCC066T4	0.416	0.418
ESCC066T3	ESCC066T5	0.391	0.409
ESCC066T4	ESCC066T5	0.321	0.3
ESCC067T1	ESCC067T2	0.255	0.237
ESCC067T1	ESCC067T3	0.302	0.172
ESCC067T1	ESCC067T4	0.171	0.373
ESCC067T1	ESCC067T5	0.227	0.146
ESCC067T2	ESCC067T3	0.138	0.305
ESCC067T2	ESCC067T4	0.189	0.415
ESCC067T2	ESCC067T5	0.28	0.234
ESCC067T3	ESCC067T4	0.17	0.257
ESCC067T3	ESCC067T5	0.315	0.233
ESCC067T4	ESCC067T5	0.141	0.361
ESCC068T1	ESCC068T2	0.519	0.382
ESCC068T1	ESCC068T4	0.199	0.585
ESCC068T1	ESCC068T5	0.43	0.253
ESCC068T2	ESCC068T4	0.453	0.844
ESCC068T2	ESCC068T5	0.506	0.469
ESCC068T4	ESCC068T5	0.362	0.465
ESCC069T1	ESCC069T2	0.435	0.339
ESCC069T1	ESCC069T3	0.39	0.238
ESCC069T1	ESCC069T4	0.412	0.473
ESCC069T1	ESCC069T5	0.257	0.609
ESCC069T2	ESCC069T3	0.216	0.237
ESCC069T2	ESCC069T4	0.457	0.258
ESCC069T2	ESCC069T5	0.488	0.302
ESCC069T3	ESCC069T4	0.424	0.294
ESCC069T3	ESCC069T5	0.461	0.445
ESCC069T4	ESCC069T5	0.484	0.237
ESCC070T1	ESCC070T2	0.213	0.406
ESCC070T1	ESCC070T3	0.322	0.37
ESCC070T1	ESCC070T4	0.246	0.199
ESCC070T1	ESCC070T5	0.234	0.328
ESCC070T2	ESCC070T3	0.17	0.374
ESCC070T2	ESCC070T4	0.254	0.464
ESCC070T2	ESCC070T5	0.099	0.243
ESCC070T3	ESCC070T4	0.348	0.286
ESCC070T3	ESCC070T5	0.089	0.291
ESCC070T4	ESCC070T5	0.233	0.261
ESCC071T1	ESCC071T2	0.522	0.415
ESCC071T1	ESCC071T3	0.506	0.447
ESCC071T1	ESCC071T4	0.452	0.639
ESCC071T1	ESCC071T5	0.114	0.395
ESCC071T2	ESCC071T3	0.368	0.305
ESCC071T2	ESCC071T4	0.34	0.243
ESCC071T2	ESCC071T5	0.454	0.444
ESCC071T3	ESCC071T4	0.321	0.458
ESCC071T3	ESCC071T5	0.458	0.286
ESCC071T4	ESCC071T5	0.404	0.635
ESCC072T1	ESCC072T2	0.381	0.221
ESCC072T1	ESCC072T3	0.334	0.318
ESCC072T1	ESCC072T4	0.363	0.294
ESCC072T1	ESCC072T5	0.296	0.347
ESCC072T2	ESCC072T3	0.304	0.26
ESCC072T2	ESCC072T4	0.354	0.165
ESCC072T2	ESCC072T5	0.286	0.358
ESCC072T3	ESCC072T4	0.315	0.344
ESCC072T3	ESCC072T5	0.226	0.208
ESCC072T4	ESCC072T5	0.301	0.462
ESCC073T1	ESCC073T2	0.349	0.233
ESCC073T1	ESCC073T3	0.335	0.4
ESCC073T1	ESCC073T4	0.403	0.235
ESCC073T1	ESCC073T5	0.184	0.437
ESCC073T2	ESCC073T3	0.356	0.236
ESCC073T2	ESCC073T4	0.385	0.123
ESCC073T2	ESCC073T5	0.337	0.339
ESCC073T3	ESCC073T4	0.293	0.183
ESCC073T3	ESCC073T5	0.276	0.157
ESCC073T4	ESCC073T5	0.355	0.332
ESCC074T1	ESCC074T2	0.421	0.149
ESCC074T1	ESCC074T3	0.411	0.278
ESCC074T1	ESCC074T5	0.444	0.281
ESCC074T2	ESCC074T3	0.361	0.34
ESCC074T2	ESCC074T5	0.438	0.368
ESCC074T3	ESCC074T5	0.43	0.559
ESCC075T1	ESCC075T2	0.154	0.236
ESCC075T1	ESCC075T3	0.158	0.289
ESCC075T1	ESCC075T4	0.102	0.386
ESCC075T1	ESCC075T5	0.182	0.358
ESCC075T2	ESCC075T3	0.13	0.154
ESCC075T2	ESCC075T4	0.144	0.288
ESCC075T2	ESCC075T5	0.229	0.465
ESCC075T3	ESCC075T4	0.138	0.283
ESCC075T3	ESCC075T5	0.218	0.498
ESCC075T4	ESCC075T5	0.171	0.547
ESCC076T2	ESCC076T3	0.319	0.249
ESCC076T2	ESCC076T4	0.393	0.306
ESCC076T2	ESCC076T5	0.303	0.402
ESCC076T3	ESCC076T4	0.351	0.168
ESCC076T3	ESCC076T5	0.142	0.378
ESCC076T4	ESCC076T5	0.3	0.264
ESCC077T1	ESCC077T2	0.43	0.389
ESCC077T1	ESCC077T3	0.437	0.455
ESCC077T1	ESCC077T4	0.124	0.347
ESCC077T1	ESCC077T5	0.404	0.56
ESCC077T2	ESCC077T3	0.366	0.228
ESCC077T2	ESCC077T4	0.398	0.371
ESCC077T2	ESCC077T5	0.301	0.253
ESCC077T3	ESCC077T4	0.379	0.255
ESCC077T3	ESCC077T5	0.313	0.177
ESCC077T4	ESCC077T5	0.368	0.33
ESCC078T1	ESCC078T2	0.419	0.305
ESCC078T1	ESCC078T3	0.435	0.315
ESCC078T1	ESCC078T4	0.45	0.563
ESCC078T1	ESCC078T5	0.413	0.249
ESCC078T2	ESCC078T3	0.4	0.298
ESCC078T2	ESCC078T4	0.494	0.475
ESCC078T2	ESCC078T5	0.445	0.207
ESCC078T3	ESCC078T4	0.5	0.326
ESCC078T3	ESCC078T5	0.468	0.223
ESCC078T4	ESCC078T5	0.494	0.417
ESCC080T1	ESCC080T2	0.232	0.683
ESCC080T1	ESCC080T3	0.386	0.923
ESCC080T1	ESCC080T4	0.422	0.818
ESCC080T1	ESCC080T5	0.429	0.276
ESCC080T2	ESCC080T3	0.214	0.308
ESCC080T2	ESCC080T4	0.249	0.485
ESCC080T2	ESCC080T5	0.326	0.58
ESCC080T3	ESCC080T4	0.106	0.212
ESCC080T3	ESCC080T5	0.144	0.852
ESCC080T4	ESCC080T5	0.27	0.761
ESCC081T1	ESCC081T2	0.224	0.29
ESCC081T1	ESCC081T3	0.225	0.303
ESCC081T1	ESCC081T5	0.29	0.492
ESCC081T2	ESCC081T3	0.128	0.2
ESCC081T2	ESCC081T5	0.327	0.713
ESCC081T3	ESCC081T5	0.319	0.642
ESCC082T1	ESCC082T2	0.444	0.482
ESCC082T1	ESCC082T4	0.438	0.607
ESCC082T1	ESCC082T5	0.439	0.722
ESCC082T2	ESCC082T4	0.046	0.382
ESCC082T2	ESCC082T5	0.195	0.588
ESCC082T4	ESCC082T5	0.089	0.333
ESCC083T1	ESCC083T2	0.444	0.182
ESCC083T1	ESCC083T3	0.456	0.109
ESCC083T1	ESCC083T4	0.452	0.22
ESCC083T1	ESCC083T5	0.137	0.25
ESCC083T2	ESCC083T3	0.437	0.138
ESCC083T2	ESCC083T4	0.428	0.214
ESCC083T2	ESCC083T5	0.463	0.341
ESCC083T3	ESCC083T4	0.439	0.162
ESCC083T3	ESCC083T5	0.471	0.258
ESCC083T4	ESCC083T5	0.472	0.2
ESCC085T1	ESCC085T2	0.321	0.541
ESCC085T1	ESCC085T3	0.419	0.199
ESCC085T1	ESCC085T5	0.387	0.538
ESCC085T2	ESCC085T3	0.337	0.35
ESCC085T2	ESCC085T5	0.258	0.262
ESCC085T3	ESCC085T5	0.378	0.372
ESCC086T1	ESCC086T2	0.345	0.407
ESCC086T1	ESCC086T3	0.363	0.11
ESCC086T1	ESCC086T4	0.458	0.29
ESCC086T1	ESCC086T5	0.367	0.198
ESCC086T2	ESCC086T3	0.173	0.352
ESCC086T2	ESCC086T4	0.44	0.607
ESCC086T2	ESCC086T5	0.11	0.256
ESCC086T3	ESCC086T4	0.466	0.401
ESCC086T3	ESCC086T5	0.176	0.149
ESCC086T4	ESCC086T5	0.449	0.503
ESCC087T1	ESCC087T2	0.184	0.455
ESCC087T1	ESCC087T3	0.385	0.193
ESCC087T1	ESCC087T4	0.405	0.278
ESCC087T1	ESCC087T5	0.034	0.214
ESCC087T2	ESCC087T3	0.288	0.508
ESCC087T2	ESCC087T4	0.324	0.517
ESCC087T2	ESCC087T5	0.194	0.477
ESCC087T3	ESCC087T4	0.119	0.135
ESCC087T3	ESCC087T5	0.377	0.141
ESCC087T4	ESCC087T5	0.399	0.211
ESCC088T1	ESCC088T2	0.365	0.257
ESCC088T1	ESCC088T3	0.339	0.248
ESCC088T1	ESCC088T4	0.378	0.297
ESCC088T1	ESCC088T5	0.362	0.554
ESCC088T2	ESCC088T3	0.313	0.144
ESCC088T2	ESCC088T4	0.371	0.37
ESCC088T2	ESCC088T5	0.153	0.409
ESCC088T3	ESCC088T4	0.332	0.273
ESCC088T3	ESCC088T5	0.323	0.424
ESCC088T4	ESCC088T5	0.382	0.418
ESCC089T1	ESCC089T2	0.37	0.652
ESCC089T1	ESCC089T3	0.42	0.613
ESCC089T1	ESCC089T4	0.437	0.175
ESCC089T1	ESCC089T5	0.407	0.245
ESCC089T2	ESCC089T3	0.184	0.263
ESCC089T2	ESCC089T4	0.396	0.541
ESCC089T2	ESCC089T5	0.34	0.525
ESCC089T3	ESCC089T4	0.413	0.475
ESCC089T3	ESCC089T5	0.368	0.419
ESCC089T4	ESCC089T5	0.09	0.253
ESCC090T1	ESCC090T2	0.285	0.267
ESCC090T1	ESCC090T4	0.257	0.43
ESCC090T1	ESCC090T5	0.217	0.366
ESCC090T2	ESCC090T4	0.353	0.233
ESCC090T2	ESCC090T5	0.262	0.221
ESCC090T4	ESCC090T5	0.271	0.381
ESCC091T1	ESCC091T2	0.427	0.246
ESCC091T1	ESCC091T3	0.404	0.324
ESCC091T1	ESCC091T4	0.436	0.187
ESCC091T1	ESCC091T5	0.437	0.217
ESCC091T2	ESCC091T3	0.452	0.484
ESCC091T2	ESCC091T4	0.335	0.385
ESCC091T2	ESCC091T5	0.418	0.185
ESCC091T3	ESCC091T4	0.46	0.212
ESCC091T3	ESCC091T5	0.459	0.378
ESCC091T4	ESCC091T5	0.442	0.328
ESCC092T1	ESCC092T2	0.41	0.368
ESCC092T1	ESCC092T3	0.426	0.226
ESCC092T1	ESCC092T4	0.391	0.397
ESCC092T1	ESCC092T5	0.411	0.186
ESCC092T2	ESCC092T3	0.362	0.288
ESCC092T2	ESCC092T4	0.316	0.409
ESCC092T2	ESCC092T5	0.354	0.273
ESCC092T3	ESCC092T4	0.36	0.455
ESCC092T3	ESCC092T5	0.385	0.182
ESCC092T4	ESCC092T5	0.102	0.308
ESCC093T1	ESCC093T3	0.36	0.194
ESCC093T1	ESCC093T5	0.311	0.273
ESCC093T3	ESCC093T5	0.369	0.239
ESCC094T1	ESCC094T2	0.256	0.776
ESCC094T1	ESCC094T3	0.29	0.576
ESCC094T1	ESCC094T4	0.274	0.544
ESCC094T1	ESCC094T5	0.271	0.739
ESCC094T2	ESCC094T3	0.442	0.2
ESCC094T2	ESCC094T4	0.427	0.231
ESCC094T2	ESCC094T5	0.153	0.071
ESCC094T3	ESCC094T4	0.078	0.116
ESCC094T3	ESCC094T5	0.447	0.182
ESCC094T4	ESCC094T5	0.432	0.214
ESCC095T1	ESCC095T2	0.377	0.351
ESCC095T1	ESCC095T3	0.413	0.362
ESCC095T1	ESCC095T4	0.227	0.269
ESCC095T1	ESCC095T5	0.259	0.233
ESCC095T2	ESCC095T3	0.401	0.633
ESCC095T2	ESCC095T4	0.315	0.194
ESCC095T2	ESCC095T5	0.382	0.535
ESCC095T3	ESCC095T4	0.378	0.584
ESCC095T3	ESCC095T5	0.42	0.43
ESCC095T4	ESCC095T5	0.128	0.366
ESCC096T1	ESCC096T2	0.222	0.472
ESCC096T1	ESCC096T3	0.269	0.453
ESCC096T1	ESCC096T4	0.276	0.699
ESCC096T2	ESCC096T3	0.382	0.283
ESCC096T2	ESCC096T4	0.372	0.336
ESCC096T3	ESCC096T4	0.395	0.315
ESCC097T1	ESCC097T2	0.178	0.182
ESCC097T1	ESCC097T3	0.374	0.34
ESCC097T1	ESCC097T4	0.257	0.187
ESCC097T2	ESCC097T3	0.32	0.359
ESCC097T2	ESCC097T4	0.235	0.289
ESCC097T3	ESCC097T4	0.277	0.46
ESCC098T1	ESCC098T2	0.429	0.295
ESCC098T1	ESCC098T3	0.391	0.545
ESCC098T1	ESCC098T4	0.243	0.53
ESCC098T1	ESCC098T5	0.429	0.323
ESCC098T2	ESCC098T3	0.274	0.351
ESCC098T2	ESCC098T4	0.303	0.313
ESCC098T2	ESCC098T5	0.107	0.159
ESCC098T3	ESCC098T4	0.284	0.067
ESCC098T3	ESCC098T5	0.29	0.336
ESCC098T4	ESCC098T5	0.31	0.339
ESCC099T1	ESCC099T2	0.083	0.133
ESCC099T1	ESCC099T3	0.352	0.365
ESCC099T1	ESCC099T4	0.39	0.289
ESCC099T1	ESCC099T5	0.346	0.283
ESCC099T2	ESCC099T3	0.335	0.428
ESCC099T2	ESCC099T4	0.391	0.285
ESCC099T2	ESCC099T5	0.332	0.389
ESCC099T3	ESCC099T4	0.309	0.528
ESCC099T3	ESCC099T5	0.092	0.181
ESCC099T4	ESCC099T5	0.293	0.474
ESCC100T1	ESCC100T2	0.21	0.223
ESCC100T1	ESCC100T3	0.336	0.469
ESCC100T1	ESCC100T4	0.079	0.313
ESCC100T1	ESCC100T5	0.091	0.213
ESCC100T2	ESCC100T3	0.256	0.388
ESCC100T2	ESCC100T4	0.226	0.198
ESCC100T2	ESCC100T5	0.213	0.315
ESCC100T3	ESCC100T4	0.352	0.5
ESCC100T3	ESCC100T5	0.349	0.519
ESCC100T4	ESCC100T5	0.115	0.403
ESCC101T1	ESCC101T2	0.271	0.313
ESCC101T1	ESCC101T3	0.267	0.465
ESCC101T2	ESCC101T3	0.054	0.39
ESCC102T1	ESCC102T2	0.452	0.363
ESCC102T1	ESCC102T3	0.36	0.191
ESCC102T1	ESCC102T4	0.26	0.262
ESCC102T1	ESCC102T5	0.336	0.222
ESCC102T2	ESCC102T3	0.456	0.296
ESCC102T2	ESCC102T4	0.449	0.526
ESCC102T2	ESCC102T5	0.46	0.361
ESCC102T3	ESCC102T4	0.276	0.427
ESCC102T3	ESCC102T5	0.233	0.164
ESCC102T4	ESCC102T5	0.211	0.292
ESCC103T1	ESCC103T2	0.372	0.244
ESCC103T1	ESCC103T3	0.33	0.309
ESCC103T1	ESCC103T4	0.409	0.184
ESCC103T1	ESCC103T5	0.373	0.211
ESCC103T2	ESCC103T3	0.318	0.138
ESCC103T2	ESCC103T4	0.41	0.276
ESCC103T2	ESCC103T5	0.214	0.13
ESCC103T3	ESCC103T4	0.363	0.387
ESCC103T3	ESCC103T5	0.31	0.211
ESCC103T4	ESCC103T5	0.412	0.29
ESCC104T1	ESCC104T2	0.417	0.091
ESCC104T1	ESCC104T3	0.381	0.353
ESCC104T1	ESCC104T4	0.461	0.337
ESCC104T1	ESCC104T5	0.392	0.253
ESCC104T2	ESCC104T3	0.324	0.315
ESCC104T2	ESCC104T4	0.45	0.401
ESCC104T2	ESCC104T5	0.364	0.196
ESCC104T3	ESCC104T4	0.422	0.657
ESCC104T3	ESCC104T5	0.125	0.206
ESCC104T4	ESCC104T5	0.433	0.567
ESCC105T2	ESCC105T3	0.163	0.485
ESCC105T2	ESCC105T4	0.401	0.177
ESCC105T3	ESCC105T4	0.326	0.613
ESCC106T1	ESCC106T2	0.365	0.227
ESCC106T1	ESCC106T3	0.402	0.3
ESCC106T1	ESCC106T4	0.391	0.312
ESCC106T1	ESCC106T5	0.375	0.246
ESCC106T2	ESCC106T3	0.362	0.181
ESCC106T2	ESCC106T4	0.356	0.155
ESCC106T2	ESCC106T5	0.223	0.164
ESCC106T3	ESCC106T4	0.189	0.108
ESCC106T3	ESCC106T5	0.386	0.17
ESCC106T4	ESCC106T5	0.379	0.157
ESCC107T1	ESCC107T2	0.453	0.087
ESCC107T1	ESCC107T3	0.444	0.086
ESCC107T1	ESCC107T4	0.148	0.144
ESCC107T1	ESCC107T5	0.424	0.163
ESCC107T2	ESCC107T3	0.074	0.141
ESCC107T2	ESCC107T4	0.437	0.186
ESCC107T2	ESCC107T5	0.434	0.24
ESCC107T3	ESCC107T4	0.434	0.126
ESCC107T3	ESCC107T5	0.426	0.184
ESCC107T4	ESCC107T5	0.415	0.101
ESCC108T2	ESCC108T3	0.322	0.215
ESCC108T2	ESCC108T4	0.152	0.114
ESCC108T2	ESCC108T5	0.188	0.369
ESCC108T3	ESCC108T4	0.289	0.267
ESCC108T3	ESCC108T5	0.287	0.536
ESCC108T4	ESCC108T5	0.123	0.403
ESCC109T1	ESCC109T3	0.368	0.388
ESCC109T1	ESCC109T4	0.428	0.227
ESCC109T1	ESCC109T5	0.342	0.65
ESCC109T3	ESCC109T4	0.279	0.328
ESCC109T3	ESCC109T5	0.282	0.433
ESCC109T4	ESCC109T5	0.352	0.518
ESCC110T1	ESCC110T2	0.191	0.222
ESCC110T1	ESCC110T3	0.26	0.393
ESCC110T1	ESCC110T4	0.323	0.301
ESCC110T1	ESCC110T5	0.193	0.207
ESCC110T2	ESCC110T3	0.207	0.321
ESCC110T2	ESCC110T4	0.305	0.316
ESCC110T2	ESCC110T5	0.178	0.201
ESCC110T3	ESCC110T4	0.32	0.332
ESCC110T3	ESCC110T5	0.243	0.411
ESCC110T4	ESCC110T5	0.308	0.457
ESCC111T1	ESCC111T2	0.314	0.323
ESCC111T1	ESCC111T3	0.342	0.148
ESCC111T1	ESCC111T4	0.366	0.229
ESCC111T1	ESCC111T5	0.138	0.169
ESCC111T2	ESCC111T3	0.255	0.238
ESCC111T2	ESCC111T4	0.293	0.357
ESCC111T2	ESCC111T5	0.333	0.265
ESCC111T3	ESCC111T4	0.353	0.303
ESCC111T3	ESCC111T5	0.369	0.173
ESCC111T4	ESCC111T5	0.388	0.185
ESCC113T1	ESCC113T3	0.31	0.579
ESCC113T1	ESCC113T4	0.315	0.39
ESCC113T1	ESCC113T5	0.318	0.5
ESCC113T3	ESCC113T4	0.284	0.487
ESCC113T3	ESCC113T5	0.052	0.211
ESCC113T4	ESCC113T5	0.302	0.528
