# Supplementary material for: Immune-tumor interaction dictates spatially directed evolution of esophageal squamous cell carcinoma
Source: Natl Sci Rev. 2024 Apr 23;11(5):nwae150. doi: 10.1093/nsr/nwae150 (PMC11129594; doi:10.1093/nsr/nwae150)
Supplement: nwae150_Supplemental_Files [file nwae150_supplemental_files.zip › Supplementary Data 1.xlsx]

## Sheet: Sheet1
Supplementary Data 1. Clinical information across 103 patients
PatientID	Gender	Age(years)	Location	Smoking.status	Drinking.status	Pathological.T	Pathological.N	Pathological.M	Tumor.stage	Tumor.grade	Lymphatic.metastasis	Surgery.date	Follow.up.date	Death.date	Status	Time(months)
ESCC001	Male	60	Middle	never	never	T3	N0	M0	IIb	G2	No	2016-05-26	2017-08-02	NA	0	14
ESCC002	Male	57	Middle	moderate	never	T3	N0	M0	IIb	G2	No	2016-06-03	2017-08-02	NA	0	13
ESCC004	Male	61	Lower	heavy	never	T3	N0	M0	IIa	G3	No	2014-11-06	2017-08-02	NA	0	32
ESCC005	Male	74	Middle	never	never	T3	N0	M0	IIb	G3	No	2014-02-27	2017-08-02	NA	0	41
ESCC006	Female	70	Lower	never	never	T3	N1	M0	IIIa	G2	Yes	2014-11-10	2017-08-02	2015-07-16	1	8
ESCC007	Female	66	Middle	never	never	T3	N3	M0	IIIc	G3	Yes	2014-10-31	2017-08-02	2015-07-15	1	8
ESCC008	Male	59	Middle	never	never	T2	N0	M0	IIb	G2	No	2016-03-07	2017-08-02	NA	1	16
ESCC009	Female	55	Lower	never	never	T3	N3	M0	IIIc	G2	Yes	2015-09-06	2017-08-02	NA	0	22
ESCC010	Male	56	Middle	light	light	T2	N0	M0	IIb	G2	No	2016-02-24	2017-08-02	NA	0	17
ESCC011	Female	56	Middle	never	never	T3	N0	M0	IIb	G3	No	2016-02-25	2017-08-02	NA	0	17
ESCC012	Male	65	Middle	moderate	never	T3	N1	M0	IIIa	G2	Yes	2016-02-26	2017-08-02	2016-04-29	1	2
ESCC014	Male	61	Lower	moderate	moderate	T3	N1	M0	IIIa	G3	No	2016-03-09	2017-08-02	2017-01-13	1	10
ESCC015	Male	59	Lower	never	never	T3	N0	M0	IIa	G2-3	No	2016-05-13	2017-08-02	NA	0	14
ESCC016	Male	66	Middle	heavy	never	T3	N0	M0	IIb	G2	No	2016-03-10	2017-08-02	2016-09-05	1	5
ESCC018	Male	53	Middle	never	never	T3	N0	M0	IIb	G2	No	2016-03-17	2017-08-02	NA	0	16
ESCC019	Male	69	Middle	heavy	heavy	T2	N0	M0	IIb	G2-3	Yes	2016-03-18	2017-08-02	2016-01-01	1	9
ESCC021	Male	69	Lower	heavy	moderate	T3	N0	M0	IIa	G2	No	2016-03-18	2017-08-02	NA	0	1
ESCC022	Female	65	Middle	moderate	never	T3	N3	M0	IIIc	G2-3	Yes	2016-03-21	2017-08-02	2016-12-31	1	9
ESCC023	Male	72	Lower	never	never	T3	N2	M0	IIIb	G3	Yes	2016-03-21	2017-08-02	NA	0	16
ESCC024	Female	64	Lower	never	never	T3	N0	M0	IIa	G2	No	2016-03-22	2017-08-02	NA	0	16
ESCC025	Male	44	Middle	moderate	never	T3	N0	M0	IIb	G3	Yes	2016-03-23	2017-08-02	NA	0	16
ESCC026	Male	51	Middle	moderate	moderate	T3	N1	M0	IIIa	G3	Yes	2016-05-17	2017-08-02	NA	0	14
ESCC027	Male	72	Lower	heavy	moderate	T3	N2	M0	IIIb	G2	Yes	2016-04-11	2017-08-02	NA	0	15
ESCC028	Female	66	Middle	never	never	T3	N1	M0	IIIa	G2	No	2015-01-22	2017-08-02	2015-05-30	1	4
ESCC029	Male	65	Middle	moderate	never	T3	N1	M0	IIIa	G2-3	Yes	2016-05-04	2017-08-02	NA	0	14
ESCC030	Male	52	Middle	never	never	T3	N1	M0	IIIa	G3	Yes	2016-05-20	2017-08-02	NA	0	14
ESCC031	Female	76	Middle	never	never	T3	N0	M0	IIb	G2	No	2016-05-26	2017-08-02	NA	0	14
ESCC032	Male	64	Middle	light	never	T3	N0	M0	IIb	G2	No	2016-05-31	2017-08-02	NA	0	14
ESCC033	Male	51	Middle	moderate	never	T3	N1	M0	IIIa	G2-3	No	2016-06-02	2017-08-02	2016-11-01	1	4
ESCC034	Male	60	Lower	never	never	T3	N1	M0	IIIa	G2-3	No	2016-08-04	2017-08-02	2017-02-22	1	6
ESCC035	Female	62	Middle	never	never	T3	N2	M0	IIIb	G2	Yes	2016-08-04	2017-08-02	NA	1	11
ESCC036	Female	58	Middle	never	never	T3	N2	M0	IIIb	G2	Yes	2016-09-07	2017-08-02	2017-05-01	1	7
ESCC037	Male	59	Middle	never	never	T3	N1	M0	IIIa	G3	No	2014-12-10	2017-08-02	2014-12-18	1	1
ESCC038	Male	57	Middle	moderate	never	T3	N2	M0	IIIb	G2	No	2014-12-11	2017-08-02	2017-01-02	1	24
ESCC039	Male	58	Lower	moderate	never	T2	N0	M0	IIa	G1-2	No	2014-12-11	2017-08-02	2015-01-15	1	1
ESCC042	Male	64	Middle	heavy	never	T3	N0	M0	IIb	G3	No	2014-12-15	2017-08-02	2016-08-17	1	20
ESCC043	Male	74	Middle	never	never	T3	N0	M0	IIb	G2	No	2015-01-21	2017-08-02	NA	0	30
ESCC044	Male	53	Middle	heavy	moderate	T3	N1	M0	Ⅲa	G2	Yes	2015-02-02	2017-08-02	NA	0	30
ESCC045	Female	40	Middle	never	never	T3	N0	M0	IIb	G2-3	No	2015-03-02	2017-08-02	NA	0	29
ESCC046	Female	65	Middle	never	never	T3	N1	M0	IIIb	G3	Yes	2018-08-13	2021-01-20	NA	0	29.7
ESCC047	Male	71	Lower	heavy	heavy	T3	N1	M0	IIIb	G3	Yes	2018-08-14	2020-09-01	2019-07-25	1	11.5
ESCC048	Male	61	Middle	heavy	heavy	T3	N0	M0	IIb	G2	No	2018-08-21	2021-01-21	NA	0	29.47
ESCC049	Male	74	Upper	never	light	T3	N0	M0	IIb	G3	No	2018-08-22	2021-01-20	NA	0	29.4
ESCC050	Female	62	Middle	never	never	T3	N2	M0	IIIb	G3	Yes	2018-08-27	2020-08-27	2020-07-29	1	23.4
ESCC051	Male	50	Middle	heavy	moderate	T3	N0	M0	IIb	G2	No	2018-08-29	2021-01-20	NA	0	29.17
ESCC053	Male	69	Lower	light	never	T3	N0	M0	IIa	G2	No	2018-09-03	2021-01-20	NA	0	29
ESCC054	Male	70	Lower	heavy	light	T3	N1	M0	IIIb	G3	Yes	2018-09-17	2021-01-20	NA	0	28.53
ESCC055	Female	74	Middle	never	never	T3	N1	M0	IIIb	G2	Yes	2018-08-15	2020-08-28	NA	0	24.8
ESCC056	Male	50	Middle	heavy	heavy	T3	N1	M0	IIIb	G2	Yes	2018-08-31	2021-01-20	NA	0	29.1
ESCC057	Male	57	Middle	never	never	T3	N1	M0	IIIb	G2	Yes	2018-09-04	2020-08-27	2020-01-28	1	17.03
ESCC058	Female	68	Middle	never	never	T2	N0	M0	IIa	G2	No	2018-09-17	2021-01-20	NA	0	28.53
ESCC059	Male	67	Middle	moderate	moderate	T2	N1	M0	IIIa	G2	Yes	2018-09-18	2020-07-28	2019-03-14	1	5.9
ESCC060	Male	66	Middle	heavy	heavy	T3	N1	M0	IIIb	G2	Yes	2018-09-19	2020-08-27	2020-03-11	1	17.97
ESCC061	Male	53	Lower	heavy	never	T3	N2	M0	IIIb	G3	Yes	2018-09-26	2021-01-20	NA	0	28.23
ESCC062	Male	51	Middle	heavy	light	T2	N1	M0	IIIa	G2	Yes	2018-10-10	2020-08-14	2020-04-16	1	18.47
ESCC063	Male	57	Middle	never	light	T2	N2	M0	IIIb	G2	Yes	2018-10-11	2021-01-21	2020-07-31	1	21.97
ESCC064	Female	63	Upper	never	never	T1	N2	M0	IIIa	Upper G2, Lower G3	Yes	2018-10-12	2021-01-21	NA	0	27.73
ESCC065	Male	48	Lower	heavy	heavy	T3	N0	M0	IIa	G2	No	2018-10-15	2020-01-19	2019-11-01	1	12.73
ESCC066	Male	45	Middle	heavy	moderate	T3	N3	M0	IVa	G1	Yes	2018-10-15	2020-08-28	2019-10-23	1	12.43
ESCC067	Female	41	Middle	never	never	T3	N0	M0	IIb	G2	No	2018-10-16	2021-01-21	NA	0	27.6
ESCC068	Male	58	Middle	moderate	heavy	T3	N1	M0	IIIb	G2	Yes	2018-10-17	2021-01-21	NA	0	27.57
ESCC069	Male	70	Middle	never	never	T2	N3	M0	IVa	G2	Yes	2018-10-23	2021-01-21	NA	0	27.37
ESCC070	Male	71	Lower	never	never	T2	N0	M0	IIa	G2	No	2018-10-26	2021-01-21	NA	0	27.27
ESCC071	Male	64	Middle	heavy	heavy	T3	N2	M0	IIIb	G2	Yes	2018-10-30	2021-01-21	NA	0	27.13
ESCC072	Female	63	Middle	never	never	T3	N2	M0	IIIb	G2	Yes	2018-11-05	2020-08-28	2019-07-26	1	8.77
ESCC073	Male	64	Middle	heavy	heavy	T3	N1	M0	IIIb	G2	Yes	2019-03-26	2021-01-21	NA	0	22.23
ESCC074	Male	61	Middle	never	heavy	T3	N2	M0	IIIb	G2	Yes	2019-03-29	2021-01-21	2020-08-28	1	17.27
ESCC075	Female	60	Middle	never	never	T2	N0	M0	IIa	G2	No	2019-04-02	2020-08-28	2020-06-29	1	15.13
ESCC076	Female	60	Middle	never	never	T3	N1	M0	IIIb	G2	Yes	2019-04-03	2020-04-27	2020-02-27	1	11
ESCC077	Male	77	Lower	moderate	moderate	T3	N1	M0	IIIb	G3	Yes	2019-04-04	2020-09-01	NA	0	17.2
ESCC078	Male	51	Middle	never	never	T3	N1	M0	IIIb	G2	Yes	2019-04-08	2021-01-21	NA	0	21.8
ESCC080	Male	55	Middle	never	never	T3	N0	M0	IIb	G2	No	2019-04-17	2020-09-01	NA	0	16.77
ESCC081	Male	64	Middle	heavy	never	T3	N0	M0	IIb	G2	No	2019-04-18	2021-01-21	NA	0	21.47
ESCC082	Female	64	Lower	never	never	T2	N2	M0	IIIb	G3	Yes	2019-04-25	2020-09-01	2020-04-22	1	12.1
ESCC083	Male	66	Middle	moderate	moderate	T3	N0	M0	IIb	G2	No	2018-09-27	2021-01-20	NA	0	28.2
ESCC085	Male	66	Middle	heavy	light	T3	N3	M0	IVa	G3	Yes	2018-10-24	2021-01-21	NA	0	27.33
ESCC086	Male	68	Middle	moderate	light	T3	N1	M0	IIIb	G2	Yes	2018-10-29	2020-03-13	2020-01-11	1	14.63
ESCC087	Male	72	Middle	light	heavy	T3	N0	M0	IIb	G3	No	2019-04-23	2020-05-13	2020-04-12	1	11.83
ESCC088	Male	59	Middle	never	never	T3	N1	M0	IIIb	G2	Yes	2019-04-25	2020-05-25	2020-02-29	1	10.33
ESCC089	Female	74	Middle	heavy	light	T3	N0	M0	IIb	G3	Yes	2019-04-26	2019-07-10	2019-06-15	1	1.67
ESCC090	Male	73	Upper	moderate	never	T3	N0	M0	IIa	G1	No	2019-04-28	2021-01-21	2020-09-30	1	17.37
ESCC091	Female	70	Middle	heavy	never	T3	N2	M0	IIIb	G2	Yes	2019-05-06	2021-01-21	NA	0	20.87
ESCC092	Male	64	Lower	never	never	T3	N1	M0	IIIb	G2	Yes	2019-05-06	2020-08-28	2019-10-20	1	5.57
ESCC093	Male	64	Lower	never	never	T3	N2	M0	IIIb	G3	Yes	2019-05-07	2021-01-21	2020-10-28	1	18
ESCC094	Male	68	Middle	heavy	never	T3	N0	M0	IIb	G2/3	No	2019-05-10	2021-01-21	NA	0	20.73
ESCC095	Female	65	Middle	never	never	T3	N1	M0	IIIb	G2	Yes	2019-05-10	2021-01-21	NA	0	20.73
ESCC096	Female	66	Middle	never	never	T3	N2	M0	IIIb	G2	Yes	2019-05-13	2020-07-23	2019-07-02	1	1.67
ESCC097	Male	56	Lower	never	never	T3	N0	M0	IIa	G3	No	2019-05-20	2021-01-20	NA	0	20.37
ESCC098	Male	53	Middle	never	never	T3	N1	M0	IIIb	G2	Yes	2019-05-20	2021-01-20	NA	0	20.37
ESCC099	Male	74	Middle	heavy	light	T2	N1	M0	IIIa	G3	Yes	2019-05-20	2020-06-08	2019-11-27	1	6.37
ESCC100	Male	63	Middle	never	never	T2	N1	M0	IIIa	G2	Yes	2019-05-28	2021-01-20	NA	0	20.1
ESCC101	Male	64	Lower	heavy	light	T3	N0	M0	IIa	G2	No	2019-05-30	2021-01-20	NA	0	20.03
ESCC102	Male	65	Middle	heavy	moderate	T3	N2	M0	IIIb	G3	Yes	2019-06-18	2021-01-20	NA	0	19.4
ESCC103	Male	80	Lower	never	never	T3	N0	M0	IIa	G2	No	2019-06-20	2020-07-10	2020-03-01	1	8.5
ESCC104	Female	67	Middle	never	never	T3	N1	M0	IIIb	G2-G3	Yes	2019-06-28	2021-01-20	NA	0	19.07
ESCC105	Male	76	Middle	never	never	T2	N0	M0	IIa	G3	No	2019-07-04	2021-01-20	NA	0	18.87
ESCC106	Male	67	Middle	heavy	never	T3	N0	M0	IIb	G2-G3	No	2019-07-09	2021-01-20	NA	0	18.7
ESCC107	Female	59	Lower	never	never	T3	N3	M0	IVa	G3	Yes	2019-07-08	2021-01-21	NA	0	18.77
ESCC108	Male	75	Lower	never	never	T3	N2	M0	IIIb	G2	Yes	2019-07-08	2021-01-20	2020-10-29	1	15.97
ESCC109	Male	54	Middle	heavy	light	T2	N1	M0	IIIa	G2	Yes	2019-07-11	2021-01-20	NA	0	18.63
ESCC110	Male	73	Middle	heavy	never	T3	N0	M0	IIb	G2	Yes	2019-07-17	2021-01-20	NA	0	18.43
ESCC111	Male	68	Lower	light	light	T3	N2	M0	IIIb	G2	Yes	2019-07-18	2021-01-20	NA	0	18.4
ESCC113	Female	57	Middle	never	never	T3	N1	M0	IIIb	G2	Yes	2019-07-24	2021-01-20	NA	0	18.2
